# Supplementary material for: Metabolism-Associated Molecular Classification of Colorectal Cancer
Source: Front Oncol. 2020 Dec 4;10:602498. doi: 10.3389/fonc.2020.602498 (PMC7746835; doi:10.3389/fonc.2020.602498)
Supplement: Supplementary file 3 [file DataSheet_3.xlsx]

## Sheet: Table S1
Supplementary Table S1: The 115 metabolism associated genes used for classification
Gene Symbol	beta	HR (95% CI for HR)	wald.test	p.value
NAT1	-0.46	0.63 (0.5-0.8)	15	8.9e-05
GSR	-0.53	0.59 (0.45-0.77)	15	0.0001
ATP2A1	0.32	1.4 (1.2-1.6)	13	0.00037
FDFT1	-0.45	0.64 (0.49-0.83)	11	0.001
ACOX1	-0.64	0.53 (0.36-0.78)	10	0.0013
ASAH1	-0.55	0.58 (0.41-0.81)	10	0.0013
KCNC3	0.28	1.3 (1.1-1.6)	10	0.0016
ALOX12	0.37	1.5 (1.2-1.8)	9.8	0.0017
ENO3	0.37	1.5 (1.1-1.8)	9.2	0.0024
PI4K2B	-0.45	0.64 (0.48-0.85)	9.2	0.0025
ALG14	-0.6	0.55 (0.37-0.81)	9	0.0026
ASRGL1	-0.25	0.78 (0.66-0.92)	9	0.0028
CATSPERB	-0.25	0.78 (0.66-0.92)	8.5	0.0036
SLC23A2	0.46	1.6 (1.2-2.1)	8.4	0.0037
SULT1B1	-0.17	0.85 (0.76-0.95)	8.4	0.0037
ALDH2	-0.51	0.6 (0.43-0.85)	8.3	0.004
KCND1	0.33	1.4 (1.1-1.7)	8.2	0.0043
PPA2	-0.54	0.58 (0.4-0.85)	8	0.0046
RYR2	0.16	1.2 (1-1.3)	7.6	0.0057
SLC35D1	-0.43	0.65 (0.48-0.88)	7.5	0.0062
SUCLG2	-0.36	0.7 (0.54-0.9)	7.5	0.0062
CLCN3	-0.49	0.61 (0.43-0.88)	7.2	0.0072
ABHD4	0.44	1.5 (1.1-2.1)	7.2	0.0074
SLC39A8	-0.23	0.79 (0.67-0.94)	7.2	0.0074
KCNJ14	0.32	1.4 (1.1-1.8)	7	0.008
KCTD9	-0.31	0.73 (0.58-0.92)	7	0.008
ABHD6	-0.48	0.62 (0.43-0.88)	6.9	0.0086
KCTD7	0.38	1.5 (1.1-2)	6.7	0.0099
COQ2	-0.45	0.64 (0.45-0.9)	6.6	0.01
HSD17B4	-0.46	0.63 (0.44-0.9)	6.6	0.01
PLCH2	0.17	1.2 (1-1.3)	6.6	0.01
MSRA	-0.36	0.69 (0.53-0.92)	6.5	0.011
NUDT6	-0.33	0.72 (0.56-0.93)	6.4	0.011
SDHB	-0.5	0.6 (0.41-0.89)	6.4	0.011
SLC23A3	0.25	1.3 (1.1-1.6)	6.4	0.011
SLC39A14	-0.39	0.67 (0.5-0.92)	6.3	0.012
VDAC3	-0.45	0.64 (0.45-0.91)	6.3	0.012
CDS1	-0.4	0.67 (0.49-0.92)	6.2	0.013
GALNS	0.41	1.5 (1.1-2.1)	6.1	0.013
SLC4A4	-0.098	0.91 (0.84-0.98)	6.2	0.013
ATP6V1C2	0.21	1.2 (1-1.5)	6	0.014
MFNG	0.27	1.3 (1.1-1.6)	5.9	0.015
INPP5E	0.44	1.6 (1.1-2.2)	5.8	0.016
MAN2C1	0.39	1.5 (1.1-2)	5.8	0.016
PDE1B	0.19	1.2 (1-1.4)	5.8	0.016
AGMAT	-0.3	0.74 (0.58-0.95)	5.8	0.017
KCTD1	0.21	1.2 (1-1.5)	5.6	0.018
TPK1	-0.32	0.73 (0.56-0.95)	5.6	0.018
HYAL1	-0.14	0.87 (0.78-0.98)	5.5	0.019
ATP6V1B2	-0.36	0.7 (0.51-0.95)	5.3	0.021
HMGCL	-0.44	0.64 (0.44-0.94)	5.3	0.021
MAN2A1	-0.3	0.74 (0.57-0.96)	5.3	0.021
ABCA7	0.27	1.3 (1-1.6)	5.3	0.022
NOS1AP	0.3	1.3 (1-1.7)	5.2	0.022
ALDOB	-0.097	0.91 (0.84-0.99)	5.2	0.023
FUCA1	-0.4	0.67 (0.47-0.95)	5.2	0.023
LCAT	0.26	1.3 (1-1.6)	5.2	0.023
NUDT18	-0.32	0.73 (0.55-0.96)	5.1	0.023
PNPLA7	0.21	1.2 (1-1.5)	5.2	0.023
ENO2	0.19	1.2 (1-1.4)	5.1	0.024
ENTPD4	-0.34	0.71 (0.53-0.96)	5.1	0.024
GALE	-0.33	0.72 (0.54-0.96)	5.1	0.024
HSD17B1	0.31	1.4 (1-1.8)	5.1	0.025
NDOR1	0.38	1.5 (1-2)	5	0.025
NDUFB6	-0.45	0.64 (0.43-0.95)	5	0.025
GALNT7	-0.28	0.76 (0.59-0.97)	5	0.026
NOS2	-0.11	0.9 (0.81-0.99)	5	0.026
TRPV4	0.18	1.2 (1-1.4)	4.9	0.026
ACBD4	0.4	1.5 (1-2.1)	4.9	0.027
COX18	-0.41	0.66 (0.46-0.95)	4.9	0.027
SLC13A4	0.19	1.2 (1-1.4)	4.9	0.027
B4GALT6	-0.25	0.78 (0.63-0.97)	4.8	0.028
CPT1C	0.22	1.2 (1-1.5)	4.8	0.028
GAL3ST2	-0.13	0.88 (0.79-0.99)	4.8	0.029
ELOVL6	-0.3	0.74 (0.56-0.97)	4.7	0.03
GLRX	-0.25	0.78 (0.62-0.98)	4.7	0.03
SLC2A3	0.18	1.2 (1-1.4)	4.7	0.03
PCCA	-0.19	0.82 (0.69-0.98)	4.6	0.031
SLC10A3	0.36	1.4 (1-2)	4.6	0.031
SLC4A2	0.44	1.6 (1-2.3)	4.7	0.031
SFXN1	-0.41	0.66 (0.45-0.97)	4.6	0.032
CLYBL	-0.27	0.77 (0.6-0.98)	4.5	0.033
CYB5A	-0.33	0.72 (0.53-0.97)	4.6	0.033
LPCAT2	-0.26	0.77 (0.61-0.98)	4.5	0.033
IDUA	0.23	1.3 (1-1.6)	4.5	0.034
SLC20A2	-0.37	0.69 (0.5-0.97)	4.5	0.034
AGPAT5	-0.3	0.74 (0.56-0.98)	4.5	0.035
COQ10A	0.41	1.5 (1-2.2)	4.4	0.035
ARSE	-0.088	0.92 (0.84-0.99)	4.4	0.036
CACNA1D	-0.18	0.84 (0.71-0.99)	4.4	0.036
CHST14	0.34	1.4 (1-1.9)	4.4	0.036
SMPDL3A	-0.24	0.78 (0.63-0.98)	4.4	0.036
KCNJ11	0.22	1.2 (1-1.5)	4.3	0.038
MGST2	-0.33	0.72 (0.52-0.98)	4.3	0.038
ADCY4	0.24	1.3 (1-1.6)	4.3	0.039
FAR2	-0.29	0.75 (0.57-0.99)	4.2	0.039
GLCE	-0.28	0.75 (0.58-0.99)	4.3	0.039
HMGCR	-0.34	0.71 (0.51-0.98)	4.3	0.039
GLA	-0.35	0.71 (0.51-0.99)	4.2	0.041
GPX3	0.17	1.2 (1-1.4)	4.2	0.041
ACADSB	-0.28	0.76 (0.58-0.99)	4.2	0.042
ACAT2	-0.31	0.74 (0.55-0.99)	4.1	0.042
CYB5R4	-0.29	0.75 (0.57-0.99)	4.2	0.042
SLC43A3	0.15	1.2 (1-1.3)	4.1	0.042
ABCC5	0.32	1.4 (1-1.9)	4.1	0.044
ACAA2	-0.26	0.77 (0.6-0.99)	4	0.045
GYG2	-0.13	0.88 (0.77-1)	4	0.045
KCNE3	-0.23	0.79 (0.63-1)	4	0.045
ACOT11	-0.23	0.8 (0.64-1)	4	0.046
FUT11	0.34	1.4 (1-1.9)	4	0.046
PDSS1	-0.37	0.69 (0.48-0.99)	4	0.046
SLC19A1	0.32	1.4 (1-1.9)	4	0.046
SLC4A3	0.12	1.1 (1-1.3)	4	0.046
PRPS2	-0.37	0.69 (0.48-1)	3.9	0.048
SLC12A2	-0.22	0.8 (0.65-1)	3.9	0.049

## Sheet: Table S2
Supplementary Table S2: 115 metabolism associated signatures
Cardiolipin Metabolism	CKMT1A	CKMT1B	CYCS	NME4	TAZ	TMEM256-PLSCR3
Cardiolipin Biosynthesis	CRLS1	PGS1	PTPMT1	TAMM41
Cholesterol Biosynthesis	ACAT2	CYP51A1	DHCR24	DHCR7	EBP	FDFT1	FDPS	GGPS1	HMGCR	HMGCS1	HSD17B7	IDI1	LBR	LIPA	LSS	MSMO1	MVD	MVK	NSDHL	PMVK	SC5D	SOAT1	SQLE	TM7SF2
Citric Acid Cycle	ACLY	ACO1	ACO2	CS	DLAT	DLD	DLST	FH	IDH1	IDH2	IDH3A	IDH3B	IDH3G	MDH1	MDH2	MPC1	OGDH	OGDHL	PC	PCK1	PCK2	PDHA1	PDHA2	PDHB	SDHA	SDHB	SDHC	SDHD	SUCLA2	SUCLG1	SUCLG2	PDHX
Cyclooxygenase Arachidonic Acid Metabolism	ANXA1	MKNK1	PLA2G4A	PTGS1	PTGS2	VIM
Prostaglandin Biosynthesis	AKR1A1	AKR1B1	AKR1C3	CBR1	FAM213B	HPGDS	PTGDS	PTGES	PTGES2	PTGES3
Purine Biosynthesis	ADSL	ADSS	ADSSL1	AK1	AK2	AK3	AK4	AK5	ATIC	GART	GMPS	IMPDH1	IMPDH2	PAICS	PFAS	PPAT	PRPS1	PRPS1L1	PRPS2	TAF9
Pyrimidine Biosynthesis	CAD	CMPK1	CMPK2	CTPS1	CTPS2	DHODH	NME1	NME2	NME3	NME4	NME6	UMPS
Dopamine Biosynthesis	DDC	QDPR	SLC18A2	TH
Epinephrine Biosynthesis	DBH	DDC	PNMT	QDPR	SLC18A2	TH
Norepinephrine Biosynthesis	DBH	DDC	QDPR	SLC18A2	TH
Fatty Acid Degradation	ABCD1	ABCD2	ACAA2	ACAD9	ACADL	ACADM	ACADS	ACADVL	ACAT1	ACSL1	ACSL3	ACSL4	ACSL5	ACSL6	ACSM1	ACSM2A	ACSM2B	ACSM3	ACSM4	ACSS1	ACSS2	ACSS3	CPT1A	CPT1B	CPT2	CRAT	CROT	ECHS1	ETFA	ETFB	ETFDH	HADH	HADHA	HADHB	HSD17B10	PEX11G	PEX13	PEX14	SLC25A20	ACAT2	ACAA1	EHHADH	ACOX3	ACOX1	ACADSB	GCDH	ACSBG1	ACSBG2	CPT1C
Fatty Acid Elongation	ACACA	ACACB	ACLY	FASN	MCAT	OLAH	OXSM	ACAA2	ECHS1	HADHA	HADHB	HSD17B10	MECR	PPT1	HADH	PPT2	ELOVL1	ELOVL2	ELOVL3	ELOVL4	ELOVL5	ELOVL6	ELOVL7	HSD17B12	HACD2	HACD1	HACD4	HACD3	TECR	ACOT4	ACOT2	ACOT1	ACOT7
Fatty Acid Biosynthesis	ACACA	ACACB	MCAT	FASN	OXSM	OLAH	ACSL6	ACSL4	ACSL1	ACSL5	ACSL3	ACSBG1	ACSBG2	NDUFAB1	ACSF3	HSD17B8	CBR4	HTD2	MECR
Folate One Carbon Metabolism	ALDH1L1	AMT	DHFR	DLD	DMGDH	FOLH1	FOLR1	FOLR2	FPGS	GCSH	GGH	GLDC	MTHFD1	MTHFD1L	MTHFD2	MTHFD2L	MTHFR	MTR	MTRR	SARDH	SHMT1	SHMT2	SLC19A1	SLC25A32	SLC46A1	ALDH1L2	ATIC	FTCD	GART	MTFMT	MTHFS	TYMS	DHFR2
Folate biosynthesis	GCH1	ALPL	ALPI	ALPP	ALPPL2	DHFR	DHFR2	FPGS	GGH	PTS	SPR	QDPR	MOCS1	MOCS2
Gluconeogenesis	ACSS1	ACSS2	ADH1A	ADH1B	ADH1C	ADH4	ADH5	ADH6	ADH7	ADPGK	AKR1A1	ALDH1A3	ALDH1B1	ALDH2	ALDH3A1	ALDH3A2	ALDH3B1	ALDH3B2	ALDH7A1	ALDH9A1	ALDOA	ALDOB	ALDOC	BPGM	DLAT	DLD	ENO1	ENO2	ENO3	FBP1	FBP2	G6PC	G6PC2	G6PC3	GALM	GAPDH	GAPDHS	GCK	GOT1	GOT2	GPI	HK1	HK2	HK3	HKDC1	LDHA	LDHAL6A	LDHAL6B	LDHB
Glycolysis	ACSS1	ACSS2	ADH1A	ADH1B	ADH1C	ADH4	ADH5	ADH6	ADH7	ADPGK	AKR1A1	ALDH1A3	ALDH1B1	ALDH2	ALDH3A1	ALDH3A2	ALDH3B1	ALDH3B2	ALDH7A1	ALDH9A1	ALDOA	ALDOB	ALDOC	BPGM	DLAT	DLD	ENO1	ENO2	ENO3	FBP1	FBP2	G6PC	G6PC2	GALM	GAPDH	GAPDHS	GCK	GPI	HK1	HK2	HK3	HKDC1	LDHA	LDHAL6A	LDHAL6B	LDHB	LDHC	PANK1	PCK1
Glycogen Biosynthesis	GBE1	GCK	GSK3A	GSK3B	GYG1	GYS1	GYS2	PGM1	PGM2	PGM3	PPP1CA	PPP1CB	PPP1CC	PPP1R3A	PPP1R3B	PPP1R3C	PPP1R3D	PPP1R3E
Glycogen Degradation	AGL	CALM1	CALM2	CALM3	G6PC	PGM1	PGM2	PGM3	PHKA1	PHKA2	PHKB	PHKG1	PHKG2	PPP1CA	PPP1CB	PPP1CC	PPP1R3A	PPP1R3B	PPP1R3C	PPP1R3D	PPP1R3E	PYGB	PYGL	PYGM
Heme Biosynthesis	ALAD	ALAS1	ALAS2	CPOX	FECH	HMBS	PPOX	UROD	UROS
Hexosamine Biosynthesis	GFPT1	GNPNAT1	GPI	MGEA5	OGT	PGM3	UAP1
Homocysteine Biosynthesis	AHCY	CARM1	COMT	DOT1L	GAMT	HNMT	MRM2	MTHFR	NNMT	PCMT1	PEMT	PNMT	PRMT1	PRMT5	PRMT6	RNMT	SETDB1	SUV39H2
Remethylation	MTHFR	MTR	MTRR	AHCY	ALDH7A1	BHMT	CHDH	MAT2A	MAT2B	MTR	PEMT
Transsulfuration	CBS	CDO1	CSAD	CTH
Ketone Biosynthesis and Metabolism	AACS	ACAT1	ACAT2	BDH1	BDH2	HMGCL	HMGCS1	HMGCS2	OXCT1	OXCT2	HMGCS1	HMGCS2
Kynurenine Metabolism	AADAT	ACMSD	AFMID	GOT2	HAAO	IDO1	IDO2	KMO	KYAT1	KYAT3	KYNU	TDO2
Methionine Cycle	AHCY	AMD1	BHMT	CARM1	CBS	CHDH	COMT	CTH	DNMT1	DNMT3A	DNMT3B	DOT1L	EZH2	GAMT	GNMT	HNMT	IL4I1	KMT5A	MARS	MAT1A	MAT2A	MAT2B	MRM2	MSRB2	MSRB3	MTAP	MTFMT	MTHFR	MTR	MTRR	NNMT	PCMT1	PEMT	PNMT	PRMT1	PRMT2	PRMT3	PRMT5	PRMT6	PRMT7	RNMT	SETD7	SETDB1	SHMT1	SMS	SMYD2	SRM	SUV39H1	SUV39H2
Pentose Phosphate	ALDOA	ALDOB	ALDOC	DERA	FBP1	FBP2	G6PD	GPI	H6PD	PFKL	PFKM	PFKP	PGD	PGLS	PGM1	PGM2	PRPS1	PRPS1L1	PRPS2	RBKS	RGN	RPE	RPIA	TALDO1	TKT	TKTL1	TKTL2	GLYCTK	IDNK	RPEL1
Nicotinamide Adenine Metabolism	GAPDH	GOT1	GOT2	GPD1	GPD2	MDH1	MDH2	NADK	NADK2	NNT	SLC1A3	SLC22A13	SLC25A11	SLC25A12	SLC25A13	SLC36A4	SLC5A8	SLC7A5
ADP-Ribosylation	BST1	CD38	APLF	CHFR	MACROD1	MACROD2	OARD1	PARG	PARP1	PARP10	PARP11	PARP12	PARP14	PARP15	PARP16	PARP2	PARP3	PARP4	PARP6	PARP8	PARP9	RNF146	TIPARP	TNKS	TNKS2	ZC3HAV1
Nicotinamide Adenine Dinucleotide Biosynthesis	NADSYN1	NMNAT1	NMNAT2	NMNAT3	QPRT	NAMPT	NAPRT	NMRK1	NMRK2
Nicotinate and Nicotinamide Metabolism	QPRT	NAPRT	PNP	NMRK1	NMRK2	NT5C2	NT5C1A	NT5C1B	NT5C	NT5M	NT5C3A	NT5C3B	NT5C1B-RDH14	NT5E	NMNAT3	NMNAT1	NMNAT2	ENPP1	ENPP3	NUDT12	NADSYN1	NAMPT	CD38	BST1	NADK	NADK2	NNT	NNMT	AOX1
Sirtuin Nicotinamide Metabolism	SIRT1	SIRT2	SIRT3	SIRT4	SIRT5	SIRT6	SIRT7
Polyamine Biosynthesis	AMD1	AZIN1	OAZ1	OAZ2	OAZ3	ODC1	PAOX	SAT1	SMOX	SMS	SRM	MAT2A	MAT2B
Prostanoid Biosynthesis	PTGS1	PTGS2	PTGIS
Thromboxane Biosynthesis	TBXAS1
Pyruvate Metabolism	ACACA	ACACB	ACAT1	ACAT2	ACOT12	ACSS1	ACSS2	ACYP1	ACYP2	AKR1B1	ALDH1B1	ALDH2	ALDH3A2	ALDH7A1	ALDH9A1	DLAT	DLD	GLO1	GRHPR	HAGH	HAGHL	LDHA	LDHAL6A	LDHAL6B	LDHB	LDHC	LDHD	MDH1	MDH2	ME1	ME2	ME3	PC	PCK1	PCK2	PDHA1	PDHA2	PDHB	PDHX	PDK1	PDK2	PDK3	PDK4	PDP1	PDP2	PKLR	PKM	FH
Retinoic Acid Metabolism	ALDH1A1	ALDH1A2	ALDH1A3	CES1	CRABP1	CRABP2	CYP26A1	CYP26B1	CYP26C1	DHRS9	FABP5	LRAT	RBP1	RBP4	RDH10	RDH16	STRA6	TTR
Retinoid Metabolism	ABCA4	LRAT	OPN1LW	OPN1MW	OPN1SW	RBP1	RBP3	RDH10	RDH11	RDH12	RDH5	RDH8	RHO	RLBP1	RPE65
Retinol Metabolism	ABCA1	ADH1A	ADH1B	ADH1C	ADH4	ADH5	ADH6	ADH7	AKR1B10	ALDH1A1	ALDH1A2	AWAT1	AWAT2	BCO1	CD36	CYP1A1	CYP1A2	CYP26A1	CYP26B1	CYP26C1	CYP2A13	CYP2A6	CYP2A7	CYP2B6	CYP2C18	CYP2C19	CYP2C8	CYP2C9	CYP3A4	CYP3A43	CYP3A5	CYP3A7	CYP4A11	CYP4A22	DGAT1	DHRS3	DHRS4	DHRS4L2	DHRS9	DNAJB11	ERP29	HSP90B1	HSPA5	HYOU1	LRAT	PDIA2	PDIA4	PDIA6	PLB1
Steroid Hormone Metabolism	AKR1C1	AKR1C2	AKR1C3	AKR1C4	AKR1D1	COMT	CYP11A1	CYP11B1	CYP11B2	CYP17A1	CYP19A1	CYP1A1	CYP1B1	CYP21A2	CYP3A4	CYP3A43	CYP3A5	CYP3A7	CYP7A1	CYP7B1	FDX1	FDXR	HSD11B1	HSD11B2	HSD17B1	HSD17B12	HSD17B2	HSD17B3	HSD17B6	HSD17B7	HSD17B8	HSD3B1	HSD3B2	POR	SRD5A1	SRD5A2	SRD5A3	STAR	STS	SULT1E1	SULT2B1	UGT1A1	UGT1A10	UGT1A3	UGT1A4	UGT1A5	UGT1A6	UGT1A7	UGT1A8
Aldosterone Biosynthesis	CYP11A1	CYP11B1	CYP11B2	CYP21A2	FDX1	FDXR	POR	STAR
Cortisol Biosynthesis	CYP11B2	CYP11A1	CYP11B1	CYP17A1	CYP21A2	FDX1	FDXR	HSD3B1	HSD3B2	POR	STAR
Estradiol Biosynthesis	CYP11A1	CYP17A1	CYP19A1	FDX1	FDXR	HSD17B1	HSD17B2	HSD17B3	HSD3B1	HSD3B2	POR	STAR	STS	SULT1E1	SULT2A1
Testosterone Biosynthesis	CYP11A1	CYP17A1	FDX1	FDXR	HSD17B2	HSD17B3	HSD3B1	HSD3B2	POR	SRD5A1	SRD5A2	STAR	STS	SULT2A1
Urea Cycle	ARG1	ARG2	ASL	ASS1	CPS1	GLS2	GLUD1	GOT2	GPT	OTC	SLC1A4	SLC1A5	SLC25A12	SLC25A15
Vitamin K	GGCX	VKORC1
Pentose and Glucuronate Interconversions	KL	GUSB	UGT2A1	UGT2A3	UGT2B17	UGT2B11	UGT2B28	UGT1A6	UGT1A4	UGT1A1	UGT1A3	UGT2B10	UGT1A9	UGT2B7	UGT1A10	UGT1A8	UGT1A5	UGT2B15	UGT1A7	UGT2B4	UGT2A2	UGDH	UGP2	AKR1A1	CRYL1	RPE	RPEL1	XYLB	AKR1B1	AKR1B10	DCXR	SORD	DHDH	ALDH2	ALDH3A2	ALDH1B1
Fructose and Mannose Metabolism	MPI	PMM2	PMM1	GMPPB	GMPPA	GMDS	TSTA3	FPGT	FUK	ENOSF1	HK3	HK1	HK2	HKDC1	PFKM	PFKP	PFKL	FBP1	FBP2	PFKFB1	PFKFB2	PFKFB3	PFKFB4	TIGAR	KHK	SORD	AKR1B1	AKR1B10	ALDOC	ALDOA	ALDOB	TPI1	TKFC
Galactose Metabolism	GALM	GALK1	GALT	GALE	UGP2	PGM1	PGM2	HK3	HK1	HK2	HKDC1	GCK	G6PC	G6PC2	G6PC3	GLB1	LCT	LALBA	B4GALT1	B4GALT2	GLA	AKR1B1	AKR1B10	PFKM	PFKP	PFKL	MGAM	MGAM2	GAA	GANC	SI
Ascorbate and Aldrate Metabolism	UGDH	UGT2A1	UGT2A3	UGT2B17	UGT2B11	UGT2B28	UGT1A6	UGT1A4	UGT1A1	UGT1A3	UGT2B10	UGT1A9	UGT2B7	UGT1A10	UGT1A8	UGT1A5	UGT2B15	UGT1A7	UGT2B4	UGT2A2	MIOX	RGN	ALDH2	ALDH3A2	ALDH1B1	ALDH7A1	ALDH9A1
Starch and Suctose Metabolism	MGAM	MGAM2	GAA	GANC	SI	UGP2	ENPP1	ENPP3	GBA3	GYS2	GYS1	GYG1	GYG2	GBE1	PYGL	PYGM	PYGB	AGL	AMY1C	AMY2A	AMY1A	AMY2B	AMY1B	TREH	PGM1	PGM2	HK3	HK1	HK2	HKDC1	GCK	G6PC	G6PC2	G6PC3	PGM2L1	GPI
Amino Sugar and Nucleotide Sugar Metabolism	CHIA	CHIT1	HEXA	HEXB	NAGK	PGM3	UAP1	UAP1L1	GNE	RENBP	NANS	NANP	NPL	CMAS	CYB5R1	CYB5R3	CYB5R2	CYB5RL	CYB5R4	HK3	HK1	HK2	HKDC1	AMDHD2	GNPNAT1	GNPDA1	GNPDA2	GFPT2	GFPT1	UXS1	GCK	GPI	PGM1	PGM2	UGP2	UGDH	GALK1	GALT	GALE	PMM2	PMM1	GMPPB	GMPPA	GMDS	MPI	FUK	FPGT	TSTA3
Glyoxylate and Dicarboxylate Metabolism	MDH1	MDH2	CS	ACO2	ACO1	ACAT2	ACAT1	MCEE	PCCA	PCCB	MUT	HAO2	HAO1	CAT	GRHPR	PGP	AGXT	GLUL	SHMT2	SHMT1	GLDC	AMT	DLD	GCSH	HYI	GLYCTK	HOGA1	AFMID
Propanoate Metabolism	ACSS1	ACSS2	ACSS3	BCKDHA	BCKDHB	DBT	DLD	ACADM	HADHA	EHHADH	ECHS1	HIBCH	ACACA	ACACB	MLYCD	ABAT	PCCA	PCCB	ECHDC1	MCEE	MUT	SUCLG1	SUCLG2	SUCLA2	ALDH6A1	LDHAL6A	LDHAL6B	LDHA	LDHB	LDHC	ACAT2	ACAT1
Butanoate Metabolism	ACAT2	ACAT1	HADH	HADHA	EHHADH	ECHS1	ACADS	ACSM1	ACSM2A	ACSM4	ACSM5	ACSM3	ACSM2B	ACSM6	L2HGDH	GAD1	GAD2	ABAT	ALDH5A1	HMGCS1	HMGCS2	HMGCL	HMGCLL1	OXCT1	OXCT2	AACS	BDH1	BDH2
Inositol Phosphate Metabolism	PIK3C3	MTM1	MTMR1	MTMR2	MTMR3	MTMR4	MTMR8	MTMR6	MTMR7	MTMR14	PI4KA	PI4KB	PI4K2A	PI4K2B	PIP5K1C	PIP5K1A	PIP5K1B	PIP5KL1	OCRL	INPP5B	INPP5E	SYNJ1	SYNJ2	PIK3CA	PIK3CD	PIK3CB	PIK3CG	PTEN	INPP5D	INPPL1	PIK3C2G	PIK3C2A	PIK3C2B	INPP4A	INPP4B	PIKFYVE	PIP4K2C	PIP4K2A	PIP4K2B	PLCB1	PLCB2	PLCB3	PLCB4	PLCD1	PLCD3	PLCD4	PLCE1	PLCG1	PLCG2
Oxidative Phosphorylation	ND1	ND2	ND3	ND4	ND4L	ND5	ND6	NDUFS1	NDUFS2	NDUFS3	NDUFS4	NDUFS5	NDUFS6	NDUFS7	NDUFS8	NDUFV1	NDUFV2	NDUFV3	NDUFA1	NDUFA2	NDUFA3	NDUFA4	NDUFA4L2	NDUFA5	NDUFA6	NDUFA7	NDUFA8	NDUFA9	NDUFA10	NDUFAB1	NDUFA11	NDUFA12	NDUFA13	NDUFB1	NDUFB2	NDUFB3	NDUFB4	NDUFB5	NDUFB6	NDUFB7	NDUFB8	NDUFB9	NDUFB10	NDUFB11	NDUFC1	NDUFC2	NDUFC2-KCTD14	SDHA	SDHB
Nitrogen Metabolism	GLUD1	GLUD2	GLUL	CPS1	CA13	CA1	CA6	CA7	CA12	CA5B	CA14	CA9	CA3	CA5A	CA8	CA2	CA4
Sulfur Metabolism	PAPSS1	PAPSS2	BPNT1	IMPAD1	SUOX	CYCS	ETHE1	MPST	TST	SQRDL
Steroid Biosynthesis	FDFT1	SQLE	LSS	CYP51A1	TM7SF2	MSMO1	FAXDC2	NSDHL	HSD17B7	EBP	DHCR24	SC5D	DHCR7	LIPA	CEL	SOAT2	SOAT1	CYP2R1	CYP27B1	CYP24A1
Primary Bile Acid Biosynthesis	CYP39A1	CYP46A	HSD3B7	CH25H	CYP7B1	CYP7A1	CYP27A1	CYP8B1	AKR1D1	AKR1C4	SLC27A5	AMACR	ACOX2	HSD17B4	SCP2	ACOT8	BAAT
Steroid Hormone Biosynthesis	CYP17A1	CYP11A	STS	SULT2B1	CYP21A2	HSD3B1	HSD3B2	SRD5A1	SRD5A2	SRD5A3	AKR1C2	AKR1C3	CYP11B1	CYP11B2	AKR1D1	AKR1C4	HSD11B1	HSD11B2	AKR1C1	CYP7B1	SULT1E1	HSD17B1	HSD17B2	HSD17B6	HSD17B7	HSD17B8	HSD17B12	CYP1A1	CYP1A2	CYP3A5	CYP3A7	CYP3A7-CYP3A51P	CYP2E1	CYP3A4	CYP1B1	CYP19A1	CYP7A1	UGT2A1	UGT2A3	UGT2B17	UGT2B11	UGT2B28	UGT1A6	UGT1A4	UGT1A1	UGT1A3	UGT2B10	UGT1A9	UGT2B7
Glycerolipid Metabolism	GLYCTK	ALDH2	ALDH3A2	ALDH1B1	ALDH7A1	ALDH9A1	AKR1B1	AKR1B10	AKR1A1	TKFC	GK2	GK	GPAM	GPAT2	GPAT4	GPAT3	AGPAT1	AGPAT2	AGPAT5	LCLAT1	MBOAT1	MBOAT2	AGPAT3	AGPAT4	PLPP1	PLPP3	PLPP2	LPIN1	LPIN3	LPIN2	DGKZ	DGKD	DGKI	DGKA	DGKE	DGKB	DGKH	DGKG	DGKQ	DGKK	DGAT1	DGAT2	MOGAT3	LIPG	LIPC	CEL	PNPLA2	PNPLA3	PNLIP
Glycerophospholipid Metabolism	GPD1L	GPD1	GPD2	GPAM	GPAT2	GPAT4	GPAT3	AGPAT1	AGPAT2	AGPAT5	LCLAT1	MBOAT1	MBOAT2	AGPAT3	AGPAT4	GNPAT	ADPRM	PLPP1	PLPP3	PLPP2	LPIN1	LPIN3	LPIN2	DGKZ	DGKD	DGKI	DGKA	DGKE	DGKB	DGKH	DGKG	DGKQ	DGKK	CHPT1	CEPT1	PLD1	PLD2	PLD3	PLD4	LCAT	PLA2G10	PLA2G2D	PLA2G2E	PLA2G3	PLA2G2F	PLA2G12A	PLA2G12B	PLA2G1B	PLA2G5
Ether Lipid Metabolism	PLPP1	AGPS	PLPP3	PLPP2	EPT1	CHPT1	CEPT1	PLA2G10	PLA2G2D	PLA2G2E	PLA2G3	PLA2G2F	PLA2G12A	PLA2G12B	PLA2G1B	PLA2G5	PLA2G2A	PLA2G2C	PLA2G4E	PLA2G4A	JMJD7-PLA2G4B	PLA2G4B	PLA2G4C	PLA2G4D	PLA2G4F	PLA2G6	PLB1	PLA2G16	LPCAT4	ENPP6	ENPP2	TMEM86B	PLD1	PLD2	PLD3	PLD4	UGT8	GAL3ST1	LPCAT2	LPCAT1	PAFAH1B1	PAFAH1B2	PAFAH1B3	PLA2G7	PAFAH2
Shingolipid Metabolism	SPTLC1	SPTLC2	SPTLC3	KDSR	CERS2	CERS3	CERS6	CERS1	CERS4	CERS5	ASAH1	ASAH2	ACER2	ACER1	ACER3	DEGS1	DEGS2	SGMS1	SGMS2	SMPD1	SMPD2	SMPD3	SMPD4	ENPP7	CERK	PLPP1	PLPP3	PLPP2	SGPP1	SGPP2	SPHK1	SPHK2	SGPL1	UGCG	GBA	GBA2	B4GALT6	GLB1	UGT8	GALC	GAL3ST1	ARSA	NEU1	NEU3	NEU4	NEU2	GLA
Arachidonic Acid Metabolism	PLA2G10	PLA2G2D	PLA2G2E	PLA2G3	PLA2G2F	PLA2G12A	PLA2G12B	PLA2G1B	PLA2G5	PLA2G2A	PLA2G2C	PLA2G4E	PLA2G4A	JMJD7-PLA2G4B	PLA2G4B	PLA2G4C	PLA2G4D	PLA2G4F	PLA2G6	PLB1	PLA2G16	PTGS1	PTGS2	PTGES	PTGES2	PTGES3	CBR1	CBR3	FAM213B	TBXAS1	PTGDS	HPGDS	AKR1C3	PTGIS	ALOX5	LTA4H	CYP4F2	CYP4F3	LTC4S	GGT1	GGT5	GPX6	GPX7	GPX2	GPX3	GPX1	GPX5	GPX8	CYP2E1
Linoleic Acid Metabolism	PLA2G10	PLA2G2D	PLA2G2E	PLA2G3	PLA2G2F	PLA2G12A	PLA2G12B	PLA2G1B	PLA2G5	PLA2G2A	PLA2G2C	PLA2G4E	PLA2G4A	JMJD7-PLA2G4B	PLA2G4B	PLA2G4C	PLA2G4D	PLA2G4F	PLA2G6	PLB1	PLA2G16	ALOX15	CYP1A2	CYP2C8	CYP2C9	CYP2C19	CYP2J2	CYP2E1	CYP3A4
alpha-Linoleic Acid Metabolism	PLA2G10	PLA2G2D	PLA2G2E	PLA2G3	PLA2G2F	PLA2G12A	PLA2G12B	PLA2G1B	PLA2G5	PLA2G2A	PLA2G2C	PLA2G4E	PLA2G4A	JMJD7-PLA2G4B	PLA2G4B	PLA2G4C	PLA2G4D	PLA2G4F	PLA2G6	PLB1	PLA2G16	FADS2	ACOX3	ACOX1	ACAA1
Biosynthesis of Unsaturated Fatty Acids	ELOVL6	HSD17B12	HACD2	HACD1	HACD4	HACD3	TECR	PECR	SCD	SCD5	FADS2	ELOVL5	FADS1	ELOVL2	ACOX3	ACOX1	HADHA	ACAA1	ACOT4	ACOT2	ACOT1	ACOT7	BAAT
Purine Metabolism	NUDT9	ADPRM	NUDT5	PGM1	PGM2	PRPS1L1	PRPS2	PRPS1	PPAT	GART	PFAS	PAICS	ADSL	ATIC	APRT	NT5C2	NT5C1A	NT5C1B	NT5C	NT5M	NT5C3A	NT5C3B	NT5C1B-RDH14	NT5E	PNP	HPRT1	IMPDH1	IMPDH2	NME6	NME7	NME2	NME4	NME1	NME3	NME1-NME2	AK9	ENTPD3	ENTPD8	ENTPD1	CANT1	ENTPD4	ENTPD5	ENTPD6	NUDT16	ITPA	XDH	NUDT2	GMPS	GMPR
Pyrimidine Metabolism	CAD	DHODH	UMPS	CMPK1	CMPK2	NME6	NME7	NME2	NME4	NME1	NME3	NME1-NME2	AK9	PNPT1	ENTPD3	ENTPD8	ENTPD1	CANT1	ENTPD4	ENTPD5	ENTPD6	CTPS1	CTPS2	POLR1A	POLR1B	ZNRD1	TWISTNB	POLR1E	POLR2A	POLR2B	POLR2C	POLR2D	POLR2E	POLR2F	POLR2G	POLR2H	POLR2I	POLR2L	POLR2J	POLR2J3	POLR2J2	POLR2K	POLR3A	POLR3B	POLR3C	POLR3D	POLR3E	RPC5	POLR1C
Alanine, Aspartate and Glutamate Metabolism	GOT1	GOT2	IL4I1	DDO	ASNS	NIT2	GPT2	GPT	AGXT	AGXT2	ASS1	ASL	ADSSL1	ADSS	ADSL	NAT8L	RIMKLB	RIMKLA	FOLH1	ASPA	GAD1	GAD2	ABAT	ALDH5A1	GLUD2	GLUD1	ALDH4A1	GLUL	CAD	GLS2	GLS	CPS1	GFPT2	GFPT1	PPAT
Glycine, Serine and Threonine Metabolism	SHMT1	SHMT2	AGXT	GRHPR	GLYCTK	PGAM1	PGAM2	PGAM4	BPGM	PHGDH	PSAT1	PSPH	GCAT	ALAS1	ALAS2	MAOB	MAOA	AOC3	AOC2	GLDC	AMT	DLD	GCSH	DAO	AGXT2	GATM	GAMT	CHDH	ALDH7A1	BHMT	DMGDH	PIPOX	SARDH	GNMT	CBS	CBSL	CTH	SDS	SDSL	SRR
Cysteine and Methionine Metabolism	CTH	CBS	CBSL	BHMT	BHMT2	MTR	MAT2B	MAT1A	MAT2A	AMD1	SRM	SMS	MTAP	MRI1	APIP	ENOPH1	ADI1	TAT	IL4I1	DNMT1	DNMT3A	DNMT3B	AHCYL2	AHCYL1	AHCY	BCAT2	BCAT1	AGXT2	GCLC	GCLM	GSS	CDO1	GOT1	GOT2	MPST	TST	LDHAL6A	LDHAL6B	LDHA	LDHB	LDHC	MDH1	MDH2	SDS	SDSL
Valine, Leucine and Isoleucine Degradation	BCAT2	BCAT1	IL4I1	BCKDHA	BCKDHB	DBT	DLD	ACADS	ACADM	IVD	ACADSB	ACAD8	HADHA	EHHADH	ECHS1	HADH	HSD17B10	ACAA1	ACAA2	HADHB	PCCA	PCCB	MCEE	MUT	HIBCH	HIBADH	ALDH6A1	ALDH2	ALDH3A2	ALDH1B1	ALDH7A1	ALDH9A1	AOX1	ACSF3	ABAT	AGXT2	MCCC1	MCCC2	AUH	HMGCL	HMGCLL1	OXCT1	OXCT2	AACS	ACAT2	ACAT1	HMGCS1	HMGCS2
Valine, Leucine and Isoleucine Biosynthesis	SDS	SDSL	BCAT2	BCAT1
Lysine Degradation	AASS	ALDH7A1	AADAT	OGDHL	OGDH	DLST	GCDH	HADHA	EHHADH	ECHS1	HADH	ACAT2	ACAT1	HYKK	PHYKPL	PIPOX	ASH1L	DOT1L	EHMT2	EHMT1	KMT2A	KMT2D	KMT2C	KMT2B	KMT2E	NSD1	WHSC1	WHSC1L1	SETD1B	SETD1A	SETD2	SETD3	SETD7	KMT5A	SETDB1	SETDB2	SETMAR	SUV39H1	SUV39H2	KMT5C	KMT5B	EZH1	EZH2	PRDM2	PRDM6	PRDM9	PRDM7	CAMKMT	TMLHE
Arginine Biosynthesis	OTC	ASS1	ASL	ARG2	ARG1	NOS1	NOS2	NOS3	GLS2	GLS	GLUL	GLUD2	GLUD1	CPS1	GOT1	GOT2	GPT2	GPT	NAGS	ACY1	ABHD14A-ACY1
Arginine and Proline Metabolism	GAMT	GATM	CKM	CKMT1A	CKMT2	CKB	CKMT1B	AZIN2	AGMAT	ODC1	SRM	SMS	AMD1	AOC1	SMOX	ALDH2	ALDH3A2	ALDH1B1	ALDH7A1	ALDH9A1	CNDP1	CNDP2	CARNS1	SAT2	SAT1	MAOB	MAOA	NOS1	NOS2	NOS3	ARG2	ARG1	OAT	PYCRL	PYCR2	PYCR1	PRODH	ALDH4A1	ALDH18A1	LAP3	P4HA2	P4HA3	P4HA1	PRODH2	GOT1	GOT2	HOGA1	DAO	L3HYPDH
Histidine Metabolism	HAL	UROC1	AMDHD1	FTCD	HDC	DDC	AOC1	ALDH2	ALDH3A2	ALDH1B1	ALDH7A1	ALDH9A1	ASPA	HNMT	MAOB	MAOA	ALDH3B1	ALDH3B2	ALDH1A3	ALDH3A1	CARNS1	CARNMT1	CNDP2	CNDP1
Tyrosine Metabolism	GOT1	GOT2	TAT	IL4I1	HPD	HGD	GSTZ1	FAH	TYR	TH	DCT	TYRP1	DDC	DBH	PNMT	COMT	MAOB	MAOA	AOC3	AOC2	ALDH3B1	ALDH3B2	ALDH1A3	ALDH3A1	ADH1A	ADH1B	ADH1C	ADH7	ADH4	ADH5	ADH6	TPO	AOX1	FAHD1	MIF
Phenylalanine Metabolism	PAH	DDC	AOC3	AOC2	MAOB	MAOA	ALDH3B1	ALDH3B2	ALDH1A3	ALDH3A1	GLYAT	GOT1	GOT2	TAT	IL4I1	HPD	MIF
Tryptophan Metabolism	IDO1	TDO2	IDO2	AFMID	KMO	KYNU	HAAO	ACMSD	OGDHL	OGDH	GCDH	HADHA	EHHADH	ECHS1	HADH	ACAT2	ACAT1	KYAT3	KYAT1	AADAT	TPH2	TPH1	DDC	MAOB	MAOA	ALDH2	ALDH3A2	ALDH1B1	ALDH7A1	ALDH9A1	AOX1	ASMT	AANAT	CYP1A1	CYP1A2	CYP1B1	INMT	IL4I1	AOC1	CAT
Phenylalanine, Tyrosine and Tryptophan Biosynthesis	GOT1	GOT2	TAT	IL4I1	PAH
Beta-Alanine Metabolism	GADL1	GAD1	GAD2	CNDP1	CARNS1	CNDP2	ABAT	SRM	SMS	SMOX	AOC3	AOC2	ALDH2	ALDH3A2	ALDH1B1	ALDH7A1	ALDH9A1	ALDH3B1	ALDH3B2	ALDH1A3	ALDH3A1	DPYD	DPYS	UPB1	HIBCH	HADHA	EHHADH	ECHS1	ACADM	MLYCD	ALDH6A1
Taurine and Hypotaurine Metabolism	CDO1	GAD1	GAD2	CSAD	GADL1	ADO	GGT7	GGT6	GGT1	GGT5	BAAT
Selenocompound Metabolism	MTR	CTH	SCLY	KYAT3	KYAT1	TXNRD1	TXNRD2	TXNRD3	INMT	PAPSS2	PAPSS1	SEPHS2	SEPHS1	PSTK	SEPSECS	MARS	MARS2
D-Glutamine and D-Glutamate Metabolism	GLS2	GLUD2	GLUD1
Glutathione Metabolism	GGT7	GGT6	GGT1	GGT5	GGCT	OPLAH	GCLC	GCLM	GSS	LAP3	ANPEP	GSTA5	GSTA2	GSTA4	GSTO2	GSTM4	GSTT2	GSTT1	GSTM3	MGST1	MGST3	GSTP1	GSTM1	GSTM5	MGST2	GSTA1	GSTM2	GSTA3	GSTO1	GSTT2B	GSTK1	HPGDS	NAT8	NAT8B	GSR	IDH1	IDH2	PGD	G6PD	TXNDC12	GPX6	GPX7	GPX2	GPX3	GPX1	GPX5	GPX8	GPX4	ODC1
N-Glycan Biosynthesis	DOLK	DPAGT1	ALG5	ALG13	ALG14	DPM1	DPM2	DPM3	ALG1	ALG2	ALG11	ALG3	ALG9	ALG12	ALG6	ALG8	ALG10	ALG10B	STT3A	STT3B	RPN1	RPN2	DAD1	TUSC3	DDOST	DOLPP1	MOGS	GANAB	MAN1B1	MAN1A2	MAN1C1	MAN1A1	MGAT1	MAN2A1	MAN2A2	MGAT2	FUT8	B4GALT1	B4GALT2	B4GALT3	ST6GAL1	ST6GAL2	MGAT3	MGAT4A	MGAT4B	MGAT4D	MGAT5	MGAT5B	MGAT4C
Mucin Type O-Glycan Biosynthesis	GALNT5	GALNTL6	WBSCR17	GALNT11	GALNT12	GALNT13	GALNT14	GALNT16	GALNT15	GALNT18	GALNTL5	GALNT10	GALNT2	GALNT3	GALNT1	GALNT6	GALNT4	GALNT9	GALNT7	GALNT8	POC1B-GALNT4	C1GALT1	C1GALT1C1	GCNT1	GCNT3	GCNT4	ST3GAL1	ST3GAL2	ST6GALNAC1	B3GNT6	B4GALT5
Other Types of O-Glycan Biosynthesis	POMT1	POMT2	POMGNT1	B4GALT1	B4GALT2	B4GALT3	ST3GAL3	FUT9	FUT4	FUT7	MGAT5B	B3GALT4	B3GAT1	B3GAT2	CHST10	OGT	EOGT	POFUT1	POFUT2	MFNG	LFNG	RFNG	ST6GAL1	ST6GAL2	B3GLCT	POGLUT1	GXYLT1	GXYLT2	COLGALT1	COLGALT2	PLOD3
Glycosaminoglycan Biosynthesis	XYLT2	XYLT1	B4GALT7	B3GALT6	B3GAT3	CSGALNACT1	CSGALNACT2	CHSY3	CHSY1	CHPF	CHPF2	DSE	CHST11	CHST12	CHST13	CHST3	CHST7	CHST15	UST	CHST14	EXTL2	EXTL3	EXTL1	EXT1	EXT2	NDST1	NDST2	NDST3	NDST4	GLCE	HS2ST1	HS6ST1	HS6ST2	HS6ST3	HS3ST1	HS3ST2	HS3ST3B1	HS3ST3A1	HS3ST5	B4GALT1	FUT8	B4GALT2	B4GALT3	B3GNT2	B4GAT1	CHST6	B4GALT4	B3GNT7	CHST1
Glycosaminoglycan Degradation	HYAL2	HYAL1	SPAM1	HYAL4	HYAL3	GUSB	IDS	IDUA	ARSB	HPSE	HPSE2	SGSH	HGSNAT	NAGLU	GALNS	GLB1	GNS	HEXA	HEXB
Glycosphosphatidylinositol	PIGA	PIGH	PIGC	PIGQ	PIGP	PIGY	DPM2	PIGL	PIGW	GPLD1	PIGM	PIGX	PIGV	PIGN	PIGB	PIGF	PIGO	GPAA1	PIGK	PIGS	PIGT	PIGU	PGAP1	PIGZ	PIGG
Glycosphingolipid Biosynthesis	B3GALT1	B3GNT5	B3GALT2	B3GALT5	FUT1	FUT2	FUT3	ST3GAL3	ST3GAL4	ABO	B4GALT1	B4GALT2	B4GALT3	B4GALT4	FUT9	FUT4	FUT5	FUT6	FUT7	ST3GAL6	ST8SIA1	B3GNT2	B4GAT1	B3GNT3	B3GNT4	GCNT2	A3GALT2	B3GALNT1	GBGT1	A4GALT	GLA	HEXA	HEXB	NAGA	ST3GAL1	ST3GAL2	B4GALNT1	B3GALT4	ST8SIA5	ST3GAL5	SLC33A1	ST6GALNAC3	ST6GALNAC4	ST6GALNAC5	ST6GALNAC6	GLB1
Other Glycan Degradation	NEU1	NEU3	NEU4	NEU2	GLB1	HEXA	HEXB	HEXDC	MAN2C1	MAN2B1	MAN2B2	MANBA	ENGASE	FUCA1	FUCA2	AGA	GBA	GBA2
Thiamine Metabolism	NFS1	NTPCR	TPK1	THTPA
Riboflavin Metabolism	RFK	FLAD1	BLVRB	TYR
Vitamin B6 Metabolism	PNPO	PDXK	PDXP	PHOSPHO2	AOX1	PSAT1
Pantothenate and CoA Biosynthesis	PANK4	PANK1	PANK3	PANK2	PPCS	PPCDC	ENPP1	ENPP3	COASY	AASDHPPT	VNN1	VNN2	BCAT2	BCAT1	DPYD	DPYS	UPB1	GADL1
Biotin Metabolism	OXSM	HLCS	BTD
Lipoic Acid Metabolism	LIAS	LIPT2	LIPT1
Porphyrin and Chlorophyll Metabolism	ALAS2	ALAS1	EARS2	EPRS	ALAD	HMBS	UROS	UROD	CPOX	PPOX	FECH	COX10	COX15	MMAB	HMOX1	HMOX2	BLVRA	BLVRB	UGT2A1	UGT2A3	UGT2B17	UGT2B11	UGT2B28	UGT1A6	UGT1A4	UGT1A1	UGT1A3	UGT2B10	UGT1A9	UGT2B7	UGT1A10	UGT1A8	UGT1A5	UGT2B15	UGT1A7	UGT2B4	UGT2A2	GUSB	HCCS	CP	HEPH	FXN
Ubiquinone and other Terpenoid-Quinone Biosynthesis	TAT	COQ2	COQ3	COQ6	COQ5	COQ7	NQO1	GGCX	VKORC1	VKORC1L1	HPD
Terpenoid Backbone Biosynthesis	ACAT2	ACAT1	HMGCS1	HMGCS2	HMGCR	MVK	PMVK	MVD	IDI1	IDI2	FDPS	GGPS1	PDSS1	PDSS2	DHDDS	NUS1	FNTA	FNTB	RCE1	ZMPSTE24	ICMT	PCYOX1
Caffiene Metabolism	CYP1A2	NAT2	NAT1	CYP2A6	XDH
Neomycin, Kanamysin and Gentamicin Biosynthesis	HK3	HK1	HK2	HKDC1	GCK
Metabolism of Xenobiotics by Cytochrome P450	CYP1A1	CYP2C9	CYP3A4	CYP1B1	GSTA5	GSTA2	GSTA4	GSTO2	GSTM4	GSTT2	GSTT1	GSTM3	MGST1	MGST3	GSTP1	GSTM1	GSTM5	MGST2	GSTA1	GSTM2	GSTA3	GSTO1	GSTT2B	GSTK1	HPGDS	EPHX1	CYP2B6	SULT2A1	CYP1A2	CYP2A6	CYP2E1	CYP2F1	CYP2S1	AKR1C1	DHDH	CYP2A13	CYP2D6	HSD11B1	CBR1	CBR3	UGT2A1	UGT2A3	UGT2B17	UGT2B11	UGT2B28	UGT1A6	UGT1A4	UGT1A1	UGT1A3
Drug Metabolism by Cytochrome P450	CYP2C9	CYP2D6	CYP3A4	FMO1	FMO2	FMO5	FMO3	FMO4	CYP2C19	CYP2B6	CYP3A5	GSTA5	GSTA2	GSTA4	GSTO2	GSTM4	GSTT2	GSTT1	GSTM3	MGST1	MGST3	GSTP1	GSTM1	GSTM5	MGST2	GSTA1	GSTM2	GSTA3	GSTO1	GSTT2B	GSTK1	HPGDS	ADH1A	ADH1B	ADH1C	ADH7	ADH4	ADH5	ADH6	ALDH3B1	ALDH3B2	ALDH1A3	ALDH3A1	MAOB	MAOA	AOX1	UGT2A1	UGT2A3	UGT2B17
Drug Metabolism by other enzymes	HPRT1	IMPDH1	IMPDH2	GMPS	TPMT	XDH	ITPA	CES1	CES2	UGT2A1	UGT2A3	UGT2B17	UGT2B11	UGT2B28	UGT1A6	UGT1A4	UGT1A1	UGT1A3	UGT2B10	UGT1A9	UGT2B7	UGT1A10	UGT1A8	UGT1A5	UGT2B15	UGT1A7	UGT2B4	UGT2A2	GUSB	CYP3A4	CDA	TYMP	DPYD	DPYS	UPB1	CYP2A6	UPP2	UPP1	UCK1	UCK2	UCKL1	TK2	TK1	UMPS	NAT2	NAT1
C5-Branched dibasic acid metabolism	ACOD1
[truncated: 126 more columns]

## Sheet: Table S3
Supplementary Table S3: The result of differential metabolism pathways
Differentially metabolism pathways in C1			Differentially metabolism pathways in C2			Differentially metabolism pathways in C3
Gene symbol	logFC	adj.P.Val	Gene symbol	logFC	adj.P.Val	Gene symbol	logFC	adj.P.Val
Primary Bile Acid Biosynthesis	0.598333	5.13543e-32	Valine, Leucine and Isoleucine Degradation	-0.553101	2.1836e-31	Glycosphosphatidylinositol	-0.743764	1.27066e-22
Glycogen Biosynthesis	0.682369	5.51327e-28	Purine Metabolism	-0.402509	5.13218e-31	Other Glycan Degradation	-0.662486	1.68212e-22
Nicotinamide Adenine Dinucleotide Biosynthesis	0.668103	9.9028e-27	Pyrimidine Metabolism	-0.468422	4.58938e-26	Cyclooxygenase Arachidonic Acid Metabolism	0.442926	2.03367e-18
Vitamin B6 Metabolism	0.682901	1.25507e-25	Amino Sugar and Nucleotide Sugar Metabolism	-0.459895	6.11672e-26	Porphyrin and Chlorophyll Metabolism	0.525512	6.99448e-18
Purine Biosynthesis	0.693177	2.86334e-25	Citric Acid Cycle	-0.826441	1.99679e-25	Other Types of O-Glycan Biosynthesis	-0.416306	1.81634e-17
Glycosphosphatidylinositol	0.775605	2.86334e-25	Sulfur Metabolism	-0.786542	1.09038e-24	Fatty Acid Biosynthesis	-0.537309	6.95626e-16
Dopamine Biosynthesis	0.767198	5.1599e-25	Cholesterol Biosynthesis	-0.68756	1.94054e-24	Heme Biosynthesis	0.577679	9.29845e-15
Epinephrine Biosynthesis	0.767198	5.1599e-25	Butanoate Metabolism	-0.578659	5.78702e-24	Nitrogen Metabolism	0.48274	5.33356e-13
Norepinephrine Biosynthesis	0.767198	5.1599e-25	Steroid Hormone Metabolism	-0.629027	1.33899e-23	Remethylation	-0.548266	1.61006e-12
Propanoate Metabolism	0.442088	1.31777e-22	Steroid Hormone Biosynthesis	-0.629027	1.33899e-23	Glycosaminoglycan Degradation	0.418026	1.61006e-12
Other Types of O-Glycan Biosynthesis	0.444345	6.80275e-20	Tryptophan Metabolism	-0.445815	1.46928e-23	Estradiol Biosynthesis	0.53319	2.37915e-12
Other Glycan Degradation	0.602658	1.05225e-18	Ubiquinone and other Terpenoid-Quinone Biosynthesis	-0.791236	2.19026e-23	Testosterone Biosynthesis	0.53319	2.37915e-12
Remethylation	0.663049	3.61211e-18	Terpenoid Backbone Biosynthesis	-0.750435	6.33113e-23	Ascorbate and Aldrate Metabolism	0.462267	3.03894e-09
Neomycin, Kanamysin and Gentamicin Biosynthesis	-0.612496	5.18318e-18	Mucin Type O-Glycan Biosynthesis	-0.546086	2.36177e-22	Glyoxylate and Dicarboxylate Metabolism	-0.453084	6.72725e-09
Steroid Biosynthesis	0.44527	8.74572e-16	Caffiene Metabolism	-0.720002	3.84348e-20	Dopamine Biosynthesis	-0.446157	9.68272e-09
Cholesterol Biosynthesis	0.457264	2.45946e-14	Fatty Acid Elongation	-0.557557	2.82883e-19	Epinephrine Biosynthesis	-0.446157	9.68272e-09
Citric Acid Cycle	0.513777	4.20779e-13	Fatty Acid Degradation	-0.407652	6.18871e-19	Norepinephrine Biosynthesis	-0.446157	9.68272e-09
Fatty Acid Biosynthesis	0.48373	5.72357e-13	Selenocompound Metabolism	-0.570104	1.98023e-18
Phenylalanine, Tyrosine and Tryptophan Biosynthesis	-0.497554	7.27613e-12	Hexosamine Biosynthesis	-0.768417	2.6957e-18
Cardiolipin Metabolism	0.472565	1.38165e-11	Pentose and Glucuronate Interconversions	-0.555058	5.77521e-18
Valine, Leucine and Isoleucine Biosynthesis	-0.440852	1.38165e-11	Pentose Phosphate	-0.579165	7.48924e-18
Polyamine Biosynthesis	0.445253	1.44664e-11	Cardiolipin Metabolism	-0.676614	1.26082e-17
Sulfur Metabolism	0.444194	1.00975e-10	Steroid Biosynthesis	-0.538948	1.69654e-17
Nicotinamide Adenine Metabolism	-0.461262	1.99765e-10	Ascorbate and Aldrate Metabolism	-0.736145	3.73293e-17
Terpenoid Backbone Biosynthesis	0.408032	2.6691e-09	Oxidative Phosphorylation	-0.426806	5.84077e-16
			Metabolism of Xenobiotics by Cytochrome P450	-0.427969	1.90949e-15
			Drug Metabolism by Cytochrome P450	-0.405768	1.87478e-14
			Estradiol Biosynthesis	-0.653069	7.30803e-14
			Testosterone Biosynthesis	-0.653069	7.30803e-14
			Kynurenine Metabolism	-0.477425	1.02553e-12
			Nitrogen Metabolism	-0.541176	2.11567e-12
			Pyrimidine Biosynthesis	-0.496582	6.7979e-11
			Vitamin B6 Metabolism	-0.504234	1.01853e-10
			Biosynthesis of Unsaturated Fatty Acids	-0.404342	1.41676e-10
			Purine Biosynthesis	-0.499328	4.33811e-10
			Heme Biosynthesis	-0.506399	6.57472e-09
			Glycogen Biosynthesis	-0.403386	8.03748e-08
			Dopamine Biosynthesis	-0.418319	3.57307e-06
			Epinephrine Biosynthesis	-0.418319	3.57307e-06
			Norepinephrine Biosynthesis	-0.418319	3.57307e-06
			Urea Cycle	-0.405741	6.31274e-06

## Sheet: Table S4
Supplementary Table S4: The result of differential expression analysis
Differentially expressed genes in C1			Differentially expressed genes in C2			Differentially expressed genes in C3
Gene symbol	logFC	adj.P.Val	Gene symbol	logFC	adj.P.Val	Gene symbol	logFC	adj.P.Val
NFATC1	-1.49395	2.71717e-36	ADAMTS10	1.44522	7.66368e-28	SLC4A4	3.07942	1.14264e-43
MAPK11	-1.09553	3.85457e-32	ABCD3	-0.664011	1.35123e-27	DDX27	-0.815711	3.94409e-27
TRIB2	-1.27189	1.03005e-31	CLSTN3	0.866469	1.35123e-27	PTGER2	1.64261	4.27179e-27
ADAM8	-1.39409	2.5878e-31	THBS3	0.90916	1.35123e-27	SLC5A6	-0.880223	4.27179e-27
FSCN1	-1.55059	4.80448e-31	PI4K2B	-0.80143	3.95537e-27	PRPF6	-0.698362	1.37062e-26
PEAR1	-1.0647	8.70375e-31	SIN3B	0.553775	4.93505e-27	POFUT1	-0.898234	2.14257e-26
NLGN2	-1.19122	1.57388e-30	LCAT	1.08442	1.72007e-26	MCU	0.605866	2.4861e-26
SLC11A1	-1.54009	2.2009e-30	ULK1	0.689662	3.06847e-26	PLAGL2	-0.972071	1.52094e-25
SPHK1	-1.54431	2.38664e-30	CDS1	-0.726978	5.25596e-26	ASXL1	-0.590057	4.68369e-25
PIK3CD	-1.20611	6.06501e-30	ITGA7	1.14345	8.50559e-26	CDK5RAP1	-0.550356	5.53646e-25
DOK3	-1.03757	2.24341e-29	NUMBL	0.868883	2.01589e-25	HPSE	0.973224	1.41565e-24
PSTPIP1	-1.12483	2.24341e-29	TSPYL2	0.82154	2.28311e-25	AAR2	-0.530783	1.41565e-24
IFFO1	-0.958266	2.59578e-29	SLC35A3	-0.849941	2.28311e-25	CD55	1.1227	2.48715e-24
FMNL1	-1.07969	2.78174e-29	DDAH1	-0.6348	4.54628e-25	ZSWIM3	-0.883699	2.73856e-24
HAPLN3	-1.34553	4.13098e-29	PALM	1.59687	5.57091e-25	AGR2	1.36416	3.77881e-24
HIVEP3	-1.05476	8.99395e-29	LTBP3	1.23068	6.27467e-25	RNF125	1.16814	1.06987e-23
AGPAT4	-1.33217	1.0742e-28	SLC30A9	-0.602558	1.04784e-24	TENT5A	0.854516	1.55622e-23
STAT2	-0.676208	1.53781e-28	MAP3K12	0.882192	1.25569e-24	GTF2IRD1	-0.623499	1.79639e-23
PIK3R6	-1.21889	1.71636e-28	SPEG	2.01785	1.29429e-24	GSKIP	0.835872	1.90425e-23
TSPAN4	-1.08492	2.37119e-28	PPA2	-0.649376	1.53299e-24	FECH	0.701747	1.90719e-23
RAMP1	-2.27702	3.79877e-28	BCL10	-0.724965	1.73703e-24	SEC24D	0.683028	2.33477e-23
DAPK1	-1.54568	4.02936e-28	DLG4	0.997249	1.73703e-24	RTF2	-0.538309	2.76738e-23
PTAFR	-1.40076	4.0349e-28	TMED5	-0.805002	5.68599e-24	FAS	0.987808	3.84311e-23
CXCR4	-1.30599	5.46034e-28	NDC1	-0.676535	7.89189e-24	CCDC68	1.07847	8.81525e-23
DZIP1L	-1.22266	5.5383e-28	PLS1	-0.780885	8.29307e-24	CA2	1.82935	9.66933e-23
CYTH4	-1.26389	5.77842e-28	WTIP	1.16859	1.07226e-23	FAM114A1	0.67887	1.38105e-22
SEMA6B	-1.06517	5.77842e-28	PDLIM7	0.954743	1.19669e-23	PIGU	-0.643447	1.87705e-22
CD37	-1.39607	6.78683e-28	HDAC7	0.564236	1.19669e-23	TAF4	-0.605386	3.0473e-22
ATP8B3	-1.29965	7.85825e-28	MAD2L1	-0.83433	1.42483e-23	CTNNBL1	-0.558761	3.59565e-22
GPR68	-1.25847	1.16949e-27	ZSWIM4	0.724724	1.81921e-23	LSM14B	-0.508064	4.62814e-22
TGFB1	-1.15158	2.17114e-27	SUCLG2	-0.715969	3.46174e-23	MTG2	-0.632862	7.18931e-22
MAP3K12	-0.792179	3.36322e-27	GNPNAT1	-0.751416	1.05605e-22	PPP1R3D	-0.757279	7.42155e-22
ITGAX	-1.37961	4.0853e-27	SLC12A4	0.822743	1.91431e-22	CHP1	0.536973	8.34157e-22
ITGAM	-1.63148	4.73872e-27	PHKG1	0.982287	2.28679e-22	GFI1	1.40913	1.18453e-21
CD14	-1.21657	5.34532e-27	SCP2	-0.602376	3.3545e-22	PPP4R1	0.52527	1.27681e-21
NARS2	0.543145	8.3282e-27	HSD17B12	-0.711947	3.78939e-22	TTI1	-0.552215	1.27681e-21
EMP3	-1.06076	1.12928e-26	LDB1	0.528137	4.97001e-22	TRIM7	2.07119	1.38208e-21
POU2F2	-1.14884	1.21976e-26	ALG6	-0.676568	5.42643e-22	LIMA1	0.740373	1.86986e-21
SLC15A3	-1.13916	1.23722e-26	PKD1	0.840906	5.42643e-22	DHX35	-0.530417	2.2351e-21
KIFC3	-1.04291	1.54457e-26	IFFO1	0.974232	6.00826e-22	RAB27A	0.665403	2.2588e-21
LOXL1	-1.17004	2.38394e-26	USHBP1	0.920304	9.98353e-22	TMEM263	0.707266	2.69492e-21
PLEKHO1	-0.953203	2.52382e-26	EIF4E	-0.695887	9.98353e-22	SGMS1	0.61873	4.2662e-21
ZNF467	-1.09369	3.29033e-26	LAMB2	0.970072	9.98353e-22	CREB3L1	1.411	4.44659e-21
GNAI2	-0.659857	4.10021e-26	TPD52	-0.784037	1.03867e-21	MOCS3	-0.694347	5.35881e-21
MYO1G	-1.20828	9.40062e-26	ARHGEF17	1.04954	1.04085e-21	DUSP4	1.71347	7.08011e-21
CHST6	-1.50272	1.30091e-25	CAPZA1	-0.536389	1.08892e-21	EGLN3	1.149	7.34535e-21
BCL6	-0.791779	1.30091e-25	ZSWIM8	0.703403	1.09689e-21	PLCL2	1.20309	7.84202e-21
IFITM10	-1.13178	1.30091e-25	MC1R	1.12639	1.1726e-21	HYAL1	1.7281	8.03017e-21
NXN	-1.27751	1.38872e-25	TUBG2	0.737112	1.1726e-21	HIF1A	0.727733	8.03017e-21
NFKB2	-0.648642	1.48369e-25	SLC25A24	-0.760933	1.50827e-21	IL1RN	1.47211	8.03017e-21
VSIR	-0.788258	1.65366e-25	HIGD1A	-0.798729	1.54626e-21	STX16	-0.6509	1.12377e-20
PRDM8	-1.61589	2.73681e-25	RUSC2	0.928115	1.59771e-21	ABHD3	0.677875	1.12377e-20
APLP1	-1.26326	2.73681e-25	DTX3	1.16863	1.59771e-21	SLC41A2	0.825771	1.26187e-20
CSE1L	0.578551	2.79512e-25	PSD	1.25893	1.77547e-21	SNHG11	-0.710985	1.56998e-20
MEIS2	-1.51205	3.46713e-25	FAR2	-0.717638	2.84594e-21	FUT8	0.812877	1.71169e-20
MT2A	-1.26123	6.85133e-25	TNS2	0.838566	3.67755e-21	KDELR3	0.793726	2.37611e-20
FAM78A	-1.03529	9.11912e-25	NOTCH3	1.1196	3.69424e-21	DIDO1	-0.533386	3.40472e-20
ZNF385A	-1.10516	9.14255e-25	ARHGEF25	1.2443	4.08045e-21	RNF152	0.968155	3.71786e-20
ITGB2	-1.42454	1.04916e-24	FLNA	1.28784	4.43784e-21	PLCG1	-0.693198	4.1689e-20
CTSL	-1.03102	1.311e-24	TCF7L1	0.789483	4.54816e-21	NELFCD	-0.623198	4.9699e-20
EHD2	-1.09383	1.41394e-24	TRAF1	0.781486	4.6356e-21	NORAD	-0.559081	5.47647e-20
PIAS3	-0.593531	1.41394e-24	HLX	0.934097	4.98726e-21	OSER1DT	-1.02169	8.47101e-20
THEMIS2	-0.997749	1.41394e-24	SEMA6C	0.937171	5.79899e-21	SGMS2	0.857557	1.47873e-19
PDLIM7	-0.83338	1.58394e-24	BCAM	1.09822	5.88795e-21	ATP5F1E	-0.55599	2.36751e-19
PNMA1	-0.850755	1.61912e-24	ARMT1	-0.591316	6.08903e-21	TNFAIP8	0.796335	2.70942e-19
HVCN1	-0.91282	1.71611e-24	HMGCR	-0.657154	1.28341e-20	ZMYND8	-0.644864	3.10334e-19
FZD2	-1.1944	2.07157e-24	PBK	-1.11009	1.66544e-20	SOCS6	0.573197	3.2143e-19
S1PR2	-0.726298	2.12285e-24	NUP54	-0.561244	1.72633e-20	TGIF2	-0.691766	3.45063e-19
SELPLG	-1.13347	2.13789e-24	UNKL	0.705222	1.72633e-20	KYNU	1.21591	3.83216e-19
FGR	-1.30579	2.90214e-24	TMED2	-0.658104	1.78658e-20	TC2N	0.795186	3.86008e-19
EVL	-0.947663	3.25937e-24	TMEM91	0.864412	2.06324e-20	CBFA2T2	-0.569665	3.96492e-19
OSCAR	-1.24147	3.69325e-24	GSKIP	-0.9061	2.69405e-20	TM9SF4	-0.516197	4.93903e-19
SPI1	-1.20862	4.02809e-24	LRRC40	-0.742767	2.84181e-20	KLF4	0.904684	4.93903e-19
FYN	-0.98422	4.91119e-24	SEMA4C	0.869417	2.98785e-20	ARFGAP3	0.546549	5.31256e-19
ATP8B2	-1.07769	5.49568e-24	NISCH	0.564616	3.12196e-20	MUC2	2.82086	5.31256e-19
MFNG	-0.88615	5.50114e-24	EFEMP2	1.11167	4.1146e-20	ARID3A	-1.06464	5.31256e-19
ARHGAP30	-1.13934	5.60545e-24	ADCY4	0.904918	4.34969e-20	CXCR4	1.08464	6.42027e-19
LAMB2	-0.869926	6.57478e-24	NOTCH4	0.79493	4.87245e-20	EIF4E3	0.841997	6.54101e-19
PLXND1	-0.897983	7.06112e-24	PLGRKT	-0.673559	4.98215e-20	F3	0.944962	6.54101e-19
TRPV2	-0.992531	7.39479e-24	LIMS2	1.22512	5.04048e-20	NKD1	-1.91161	6.84765e-19
MAP3K6	-0.909911	7.39479e-24	KANK2	0.764519	5.1429e-20	CPNE1	-0.868099	7.31798e-19
SLAMF8	-1.34191	7.39479e-24	GSTCD	-0.588761	5.45234e-20	HS3ST3B1	0.900221	7.67923e-19
IL10RA	-1.21734	7.39479e-24	ARFIP1	-0.619143	5.52117e-20	PLA2G4A	1.80828	7.99117e-19
CSF1	-0.893439	7.39479e-24	CHRD	1.20201	5.90076e-20	ENGASE	-0.973405	8.11349e-19
ZMYND15	-0.908691	7.43929e-24	CDC42SE2	-0.524509	5.92789e-20	TOMM34	-0.582722	8.28568e-19
WAS	-1.08931	7.57238e-24	TC2N	-0.94221	6.38428e-20	TOP1MT	-0.695273	9.57149e-19
EIF2S2	0.519872	8.10122e-24	LZTS2	0.622312	7.63269e-20	ZSWIM1	-0.56158	1.10407e-18
HK3	-1.52708	1.31871e-23	CYCS	-0.745932	7.79507e-20	RAE1	-0.526829	1.11085e-18
GYPC	-1.05029	1.49251e-23	CMPK1	-0.698318	7.94436e-20	CEP250	-0.651793	1.37511e-18
PMP22	-0.982	1.76457e-23	TPMT	-0.657896	8.14103e-20	STS	0.784042	1.47854e-18
LSP1	-1.06741	1.76796e-23	F2RL1	-0.671965	8.22784e-20	TENT5C	1.0532	1.49921e-18
TYMP	-1.22418	2.37653e-23	KCND1	0.999785	8.24499e-20	KIAA1211	1.02295	1.52191e-18
LYL1	-0.881088	2.4532e-23	CHMP2B	-0.57328	8.26661e-20	SLC17A5	0.507197	1.52714e-18
PIK3R5	-1.23419	2.4532e-23	TRO	1.11099	8.91194e-20	NEK3	-0.779631	1.73619e-18
HS3ST3B1	-0.994992	2.88568e-23	RILPL1	0.77845	9.05752e-20	CHMP4B	-0.505389	1.74477e-18
CHST11	-1.10578	2.95299e-23	USP20	0.51748	1.17799e-19	NCOA6	-0.545242	1.84713e-18
ADCY4	-0.831307	3.62927e-23	STARD4	-0.933121	1.33707e-19	ADGRG6	1.25331	2.05059e-18
DPM1	0.68634	4.51262e-23	SDHD	-0.719588	1.33707e-19	B3GALT5	1.7685	2.63152e-18
SCARF1	-0.802008	4.51262e-23	ATP5PB	-0.538593	1.6905e-19	TRIB2	0.97514	2.73563e-18
LILRB1	-1.28596	4.63253e-23	NPR2	0.718762	1.76372e-19	EIF6	-0.612957	3.76511e-18
LILRB4	-1.51878	4.63253e-23	MSMO1	-0.865332	1.78274e-19	QPRT	-1.74139	3.90866e-18
GPSM2	0.74657	4.63253e-23	CDK1	-0.814454	1.83755e-19	SRD5A3	0.67868	4.76066e-18
LAPTM5	-1.16529	4.78366e-23	FSTL3	1.19922	2.70804e-19	PLA2G2A	2.52968	4.76066e-18
ITGB7	-1.28012	5.83516e-23	APBB1	1.13996	2.78417e-19	KCTD1	0.967001	6.26904e-18
FUT11	-0.588596	7.53392e-23	PARPBP	-0.816464	3.17124e-19	FARP1	-0.914102	6.89244e-18
PDE1B	-1.21132	7.53392e-23	MCU	-0.604707	3.22177e-19	SS18L1	-0.543203	6.91398e-18
SIGLEC1	-1.58032	7.79454e-23	TMCC2	1.01088	3.24007e-19	VSTM5	1.44694	8.08235e-18
CAVIN3	-1.13266	8.03722e-23	FAM219A	0.601684	3.29123e-19	UQCC1	-0.516787	8.42898e-18
APOE	-1.70806	8.06688e-23	CNTNAP1	1.16332	3.57609e-19	ASCL2	-1.67801	8.93684e-18
MRAS	-1.11734	8.4453e-23	ADGRD1	1.69354	3.66786e-19	SIAE	0.639462	9.83008e-18
MAFB	-1.25146	8.45765e-23	KYAT3	-0.644691	3.80521e-19	LMO4	0.766604	1.00336e-17
CALHM2	-0.899025	9.21984e-23	TRMT10A	-0.722899	3.81222e-19	IL1R2	1.38153	1.14562e-17
DPYD	-1.39077	9.99895e-23	SELENOF	-0.637219	4.32232e-19	TP53RK	-0.65478	1.34681e-17
CAMKMT	0.536668	1.09774e-22	SLC22A17	1.14078	4.44533e-19	PLAC8	1.56934	1.51287e-17
TNFRSF13C	-1.35943	1.16738e-22	MRPS36	-0.589025	4.88104e-19	DAPK1	1.23301	1.55539e-17
C5AR1	-1.15281	1.51937e-22	MGST2	-0.640959	5.04696e-19	CHST6	1.25164	1.6732e-17
PILRA	-1.26355	1.75064e-22	OMA1	-0.660388	5.04696e-19	SGPP2	0.73987	1.76001e-17
NLRP1	-1.04331	1.91669e-22	TMEM204	0.932506	5.12693e-19	AOAH	-1.20077	1.80187e-17
UCHL3	0.702466	2.26006e-22	ZBTB46	0.771265	5.68665e-19	GGT7	-1.1954	1.82602e-17
MFGE8	-0.940505	2.26006e-22	FPGT	-0.70317	5.68968e-19	PXMP4	-0.594057	1.88289e-17
ADAMTS10	-1.10294	2.44845e-22	ESCO2	-1.02604	5.9345e-19	GDPD5	-1.08653	2.13106e-17
ALOX5	-1.31174	3.13469e-22	IL11RA	0.836439	6.6263e-19	RALY	-0.559468	2.57403e-17
RNF122	-0.689059	3.14807e-22	GPSM1	1.20707	6.875e-19	BNIP3L	0.707858	2.57403e-17
MAP7D1	-0.521267	3.97856e-22	AMD1	-0.563426	7.49596e-19	BCL11A	-1.05052	2.97975e-17
RGS2	-1.13582	4.12023e-22	FLT4	1.02603	7.72136e-19	LYZ	1.79909	3.30281e-17
FAM20C	-1.04682	4.12078e-22	SLC4A3	1.63809	8.61652e-19	MEX3A	-1.11213	3.47972e-17
YAE1	0.78696	4.68273e-22	NLGN2	1.09685	9.09244e-19	GCNT3	1.56486	3.47972e-17
FAM20A	-1.26666	4.99482e-22	EIF2S1	-0.52199	9.17522e-19	PCMTD2	-0.655177	3.55167e-17
ARHGAP9	-1.0885	5.29823e-22	BOC	1.52051	9.50095e-19	GYG2	-1.18869	3.65667e-17
TUBB6	-0.971244	5.51269e-22	GLIS2	1.15843	9.77303e-19	SYT7	-1.12455	3.78232e-17
LAIR1	-1.16892	5.51782e-22	HHIPL1	1.28995	1.07156e-18	FCGBP	2.29482	3.85078e-17
ITGA5	-1.08009	5.71408e-22	DNAH17	0.892416	1.16809e-18	SERPINB8	0.65519	3.89701e-17
S1PR4	-1.29549	6.70842e-22	RMI1	-0.654491	1.16809e-18	SPATA18	1.15972	4.38103e-17
GFPT2	-1.61637	7.32674e-22	GPRASP1	1.14569	1.19151e-18	SERPINB1	0.646054	4.79345e-17
GNB5	-0.739656	7.57389e-22	LARP1B	-0.608495	1.23732e-18	PROSER1	-0.621006	5.07384e-17
NCF1	-1.39374	7.97595e-22	DCK	-0.626913	1.31544e-18	ASPHD2	0.932941	5.614e-17
TNS2	-0.72913	8.26044e-22	CCDC102A	0.86359	1.58673e-18	PDE4D	0.78056	6.113e-17
HLX	-0.814889	8.46041e-22	LIMA1	-0.799498	1.60977e-18	PLLP	1.00383	6.98101e-17
FLII	-0.555186	9.11475e-22	DMPK	0.795018	1.60977e-18	ZNF251	-0.569261	7.1299e-17
TSPAN6	0.940551	9.56827e-22	NCKAP5L	0.740824	1.65388e-18	RELL1	0.84629	8.11722e-17
RNF152	-1.00157	9.6982e-22	GMFB	-0.777113	1.75163e-18	TCFL5	-0.637133	9.30599e-17
SECTM1	-1.39503	9.91041e-22	MRPL39	-0.571212	1.79619e-18	TNFSF13	0.687963	1.15739e-16
SRPX	-1.15351	1.01964e-21	MYO9B	0.54253	1.81558e-18	ZBTB7C	1.57248	1.16387e-16
PPP1R18	-0.76742	1.03014e-21	SYNGAP1	0.685579	2.02334e-18	SHROOM4	-0.979071	1.16586e-16
PLEKHO2	-0.810216	1.03014e-21	ZNF335	0.569255	2.15064e-18	RNF43	-0.972961	1.17416e-16
PRMT3	0.55616	1.04627e-21	COQ2	-0.565853	2.3244e-18	TSPAN1	1.0047	1.19454e-16
MATK	-1.30027	1.10365e-21	MRPL42	-0.569833	2.34304e-18	CYTIP	1.00783	1.19454e-16
SLC12A4	-0.69194	1.16876e-21	RCN3	1.0409	2.42836e-18	ADM	0.848082	1.30485e-16
SIRPB2	-1.35045	1.24353e-21	AP5M1	-0.57364	2.44047e-18	DHRS12	-0.612594	1.37006e-16
GGCT	0.596861	1.25257e-21	PGM2	-0.538451	2.52159e-18	PRDM8	1.31757	1.41298e-16
TNFAIP2	-1.07816	1.27877e-21	CLIP3	0.992424	2.66585e-18	DYNLRB1	-0.543553	1.41298e-16
FSTL3	-1.08615	1.3825e-21	SLC39A13	0.553208	2.76903e-18	PABPC1L	-1.13272	1.70239e-16
DEPP1	-1.11236	1.67624e-21	SLIT3	1.34481	2.805e-18	CAB39L	-1.14126	1.75801e-16
CSF1R	-1.227	1.698e-21	BRI3BP	-0.583686	2.90185e-18	NUCB2	0.632591	2.15994e-16
CAVIN1	-0.934032	1.75946e-21	TNS1	1.37169	2.94694e-18	SLC1A1	1.05932	2.30807e-16
SPRED3	-1.02724	1.86597e-21	SCOC	-0.749969	2.95677e-18	DHX34	-0.511934	2.37716e-16
PPM1M	-0.706248	1.98477e-21	PXMP2	-0.600478	2.96636e-18	LINC01006	-0.950067	2.65905e-16
COL6A2	-1.15036	2.59287e-21	SMARCD3	0.767347	3.63373e-18	FITM2	-0.749637	2.66597e-16
SNAI3	-1.10225	2.62295e-21	C4orf19	-0.850496	3.92013e-18	ATP9A	-0.791342	2.91134e-16
IL18BP	-0.812971	2.73355e-21	EXOC6	-0.501407	4.24647e-18	C11orf95	-0.662914	2.93759e-16
HCLS1	-0.988779	2.90501e-21	ATP5PF	-0.635532	4.45083e-18	MAP3K5	0.530871	3.29863e-16
PCED1BAS1	-1.09251	3.16317e-21	UGT8	-0.74457	4.54304e-18	PDRG1	-0.581085	3.62808e-16
SCN1B	-0.931726	3.17904e-21	CPT1C	1.03937	4.63304e-18	SGCB	0.579967	3.67471e-16
PTGIR	-0.985121	3.50523e-21	ETFDH	-0.576849	4.63304e-18	ACOT8	-0.610061	3.79457e-16
WNT9A	-1.32346	3.55313e-21	SHANK3	0.875231	5.03123e-18	TWSG1	0.670613	3.81896e-16
MAMLD1	-1.13607	4.21541e-21	TRMT10C	-0.576963	5.03123e-18	TNFRSF11A	0.946461	3.81896e-16
HSD17B14	-0.974029	4.54838e-21	TMEM144	-0.664752	5.42617e-18	UPF3A	-0.549798	3.88316e-16
ZBTB47	-0.782383	4.61074e-21	MXRA8	1.14479	6.11597e-18	EPDR1	-1.1271	5.2043e-16
IMMP2L	0.658784	4.76669e-21	EML3	0.533827	6.54447e-18	JAK2	0.727328	5.48697e-16
GAS2L1	-0.745572	5.1506e-21	ARL6IP1	-0.569667	6.65555e-18	PTAFR	1.06514	6.27569e-16
SNPH	-1.18586	5.1506e-21	NIPAL1	-0.753309	7.16581e-18	FAM217B	-0.690181	8.32205e-16
TPX2	0.600587	5.1506e-21	ANKRD13D	0.591669	7.29213e-18	SLC19A3	-1.7286	1.00085e-15
LILRB2	-1.24203	5.17319e-21	NAT1	-0.888759	7.415e-18	WDR35	-0.740889	1.00529e-15
SH2D3C	-0.822076	5.35412e-21	USP11	0.632543	7.4699e-18	MMP24	-1.03889	1.06265e-15
PARVG	-0.999394	5.44034e-21	ANKDD1A	0.744734	7.883e-18	LYN	0.553389	1.09032e-15
STARD8	-0.892785	5.95593e-21	MFGE8	0.978487	8.60487e-18	UCKL1	-0.615196	1.11464e-15
KCND1	-0.881181	6.03747e-21	MYL9	1.24676	9.04153e-18	FFAR4	1.62651	1.14045e-15
PUS7	0.534041	6.08406e-21	DEPDC1	-0.963402	9.94634e-18	UBASH3B	1.03111	1.23355e-15
ACAP1	-0.992027	6.73765e-21	PTGIR	1.05029	1.03735e-17	NUFIP1	-0.546019	1.241e-15
PTPRM	-0.805884	6.7691e-21	YEATS4	-0.624995	1.08511e-17	MLPH	1.314	1.31868e-15
TPBG	-1.03717	6.87026e-21	TUBB6	1.01573	1.11099e-17	FAM107B	0.766281	1.31868e-15
FGD2	-0.992862	7.1747e-21	TGFB1I1	0.846588	1.21081e-17	TMEM147AS1	-0.671869	1.34475e-15
SPOCD1	-1.20067	7.54944e-21	TM9SF3	-0.521339	1.26654e-17	RAB3B	1.29589	1.81347e-15
STAB1	-0.998221	7.87609e-21	USP1	-0.608771	1.26752e-17	UGDH	0.544825	1.85768e-15
AXL	-0.983129	9.43724e-21	GALNT3	-0.632213	1.26978e-17	TSPAN13	0.726366	2.22019e-15
ENO2	-1.05697	1.09449e-20	PDCD10	-0.598563	1.26978e-17	LRRC37A3	-0.87102	2.34558e-15
PLPPR2	-0.741741	1.19019e-20	SHISA4	1.11712	1.26978e-17	RARRES1	1.31754	2.35396e-15
DOCK2	-1.21373	1.28537e-20	GIGYF1	0.682196	1.28472e-17	EVI2B	1.07182	2.41069e-15
LRRC25	-1.13967	1.32983e-20	TIE1	0.994104	1.31145e-17	ZGPAT	-0.633434	2.46086e-15
VIM	-0.889784	1.38374e-20	FOPNL	-0.591048	1.31145e-17	AGPAT4	0.982201	2.85824e-15
TP53RK	0.70514	1.39858e-20	ARHGEF1	0.560335	1.46264e-17	C4BPB	1.12247	3.06533e-15
SYNE1	-1.08936	1.40976e-20	FXYD6	1.26089	1.72007e-17	IQGAP2	0.958365	3.27192e-15
RASAL3	-0.994398	1.45372e-20	TMED7	-0.781936	1.85083e-17	NOL4L	-0.590903	3.6425e-15
ITPRIP	-0.657727	1.53313e-20	COL6A2	1.21095	2.28945e-17	DDAH2	-0.664381	3.6425e-15
B3GNT9	-0.656726	1.6099e-20	PHF1	0.53786	2.36776e-17	SNHG17	-0.741021	3.83038e-15
MYO1F	-0.881399	1.6457e-20	COMMD8	-0.649408	2.40073e-17	SFXN5	-0.576766	3.83308e-15
ANXA2R	-0.887768	1.67837e-20	VPS26A	-0.577304	2.40884e-17	ZNF345	-0.99662	4.38345e-15
SLC37A2	-1.37878	1.78059e-20	NFATC4	0.845162	2.44112e-17	PTP4A3	-0.980373	4.43139e-15
EBF4	-1.02381	1.80774e-20	ELFN1	0.940258	2.44112e-17	DOCK5	0.615478	4.58951e-15
ICAM1	-0.941731	1.82372e-20	TOM1L1	-0.544736	2.44112e-17	IKBIP	0.632572	5.40203e-15
DOK2	-1.11642	1.87163e-20	ACTA2	1.16621	2.44836e-17	MYRF	1.26776	5.82541e-15
RASSF5	-0.962955	1.90153e-20	PACS1	0.58033	2.47016e-17	FTCDNL1	-0.753799	5.89475e-15
GAS1	-1.88949	1.92725e-20	NTNG2	1.11557	2.52038e-17	ZNF696	-0.514861	5.951e-15
P3H1	-0.571604	1.99874e-20	RPF1	-0.524945	2.5886e-17	ZNF514	-0.563141	6.3817e-15
CHRD	-1.04127	2.14451e-20	CNPY4	0.569213	2.5886e-17	SRCIN1	-0.997749	6.96652e-15
CD109	-1.57886	2.2893e-20	WBP1	0.578801	2.59391e-17	MAPK6	0.513875	7.44242e-15
CERCAM	-1.11091	2.97233e-20	CHAC2	-0.991028	2.70672e-17	TSPOAP1AS1	-0.915075	7.44589e-15
GGH	1.09734	3.24358e-20	DEPDC1B	-0.702786	2.91928e-17	STYK1	0.718575	7.71916e-15
KCTD1	-1.02262	3.28541e-20	TCEA2	1.19069	2.97232e-17	AFAP1L2	0.71594	7.87064e-15
NLRP3	-0.994634	3.35555e-20	LDLRAD2	0.90784	3.04255e-17	SEMA4B	0.604955	8.21327e-15
GTF2F2	0.609486	3.37595e-20	CIAO2A	-0.575747	3.04255e-17	RUBCNL	-1.44845	8.25288e-15
HLADPB1	-1.24281	3.51108e-20	MOB3B	-0.750403	3.04255e-17	MUC1	1.28695	8.26717e-15
SPON1	-1.65204	3.59125e-20	ABCE1	-0.636964	3.14237e-17	DTNB	-0.641085	8.42219e-15
RIDA	0.691444	3.91501e-20	CCNA2	-0.673339	3.67751e-17	ADRM1	-0.50802	1.00701e-14
TIMP2	-1.0487	4.03902e-20	SCARF2	1.25189	4.07487e-17	TSNARE1	-0.627205	1.01705e-14
ADAMTSL4	-1.03258	4.21771e-20	GLMN	-0.69059	4.21658e-17	CKAP4	0.559107	1.15049e-14
ISG20	-0.911607	4.28551e-20	KIAA1614	0.874752	5.1396e-17	BBS5	-0.767066	1.1738e-14
MEIS3	-0.991086	4.31194e-20	CROCCP3	0.897677	5.18557e-17	USPL1	-0.507834	1.38578e-14
COL6A1	-1.06698	4.43866e-20	MEG3	1.20753	5.4725e-17	LINC00265	-0.704903	1.41089e-14
PLCL2	-1.17668	4.80832e-20	GALNT7	-0.763372	5.67864e-17	SPINDOC	-0.505661	1.44504e-14
PRELID3B	0.617262	5.04133e-20	LSM3	-0.526867	6.00749e-17	QSOX1	0.688731	1.56661e-14
ARHGAP22	-1.05987	5.27074e-20	ZNF646	0.537522	6.02081e-17	DNAJC3DT	-0.737657	1.60617e-14
ABLIM3	-1.17183	5.27074e-20	PAICS	-0.547588	6.16973e-17	MT2A	0.96769	1.85495e-14
CD163	-1.53907	5.37128e-20	NAA15	-0.524024	6.19021e-17	DOCK8	0.909784	1.86025e-14
SLC4A3	-1.44861	5.41642e-20	ZGPAT	0.771414	6.5589e-17	ITGB7	1.02022	2.04075e-14
RAB3B	-1.46643	5.61838e-20	MEIS3	1.0588	6.65628e-17	DAPP1	1.16065	2.05318e-14
CTIF	-0.622738	6.00558e-20	FAM162A	-0.555212	7.19999e-17	COMMD6	-0.504713	2.38664e-14
DOCK8	-1.06355	6.33769e-20	HSD17B14	1.01527	7.24584e-17	TIPARP	0.510909	2.42959e-14
SIDT2	-0.504083	7.0669e-20	EBF4	1.08245	7.33382e-17	GPAT3	0.810252	2.44986e-14
HSDL2	0.514336	7.1851e-20	MAP1A	1.15165	7.36842e-17	COMMD7	-0.539102	2.50836e-14
ANGPTL2	-1.14386	7.26124e-20	DTD2	-0.665772	7.66144e-17	HSPH1	-0.71572	2.72362e-14
RASGRP2	-1.01792	7.38194e-20	DECR1	-0.543517	8.18892e-17	MUC4	1.68883	2.84301e-14
SLA	-1.0966	8.6111e-20	NPTXR	1.74037	8.18892e-17	DPM1	-0.542737	2.86676e-14
MRC2	-1.08769	8.63553e-20	MIER1	-0.644687	8.31639e-17	ERGIC3	-0.544382	2.90368e-14
ZNF469	-1.27429	9.29145e-20	HOMER3	0.991623	8.40496e-17	NECAB3	-0.565203	2.92269e-14
TYROBP	-1.17574	9.50755e-20	AEBP1	1.43072	8.40496e-17	LRP10	0.503707	3.11247e-14
FBLN7	-0.973163	1.11892e-19	DTWD2	-0.680112	8.68523e-17	SLC18B1	0.59489	3.54026e-14
PML	-0.618756	1.17885e-19	ARAP1	0.543796	9.67329e-17	SECTM1	1.13131	3.73219e-14
TMCC2	-0.876364	1.18425e-19	CHEK1	-0.557495	1.01426e-16	GVQW3	-0.672772	3.81609e-14
XAF1	-1.11271	1.18788e-19	HMMR	-0.893402	1.03929e-16	MCUB	0.692079	4.01829e-14
C1QA	-1.14031	1.37424e-19	KIFC3	0.968342	1.04362e-16	TMEM92	0.89753	4.35147e-14
HCK	-1.10298	1.38034e-19	HSDL2	-0.548644	1.09936e-16	TYMS	0.623691	4.38694e-14
SERPING1	-1.13378	1.47758e-19	C19orf44	0.516477	1.09936e-16	LGR4	0.529728	4.39019e-14
GPNMB	-1.45429	1.647e-19	GPR146	0.969091	1.1266e-16	CHD6	-0.552135	4.39039e-14
IL4I1	-1.27093	1.6996e-19	HDAC5	0.681506	1.19359e-16	HNF4A	-0.622931	4.46429e-14
CHST15	-1.00131	1.7197e-19	C4orf33	-0.708535	1.19787e-16	P4HA1	0.619485	4.57623e-14
APBB1IP	-1.10685	1.80415e-19	GRASP	0.779783	1.29639e-16	VAV3	-1.32203	5.97745e-14
MMP14	-0.828838	1.94902e-19	NPR1	1.02192	1.32826e-16	PIK3AP1	0.854289	6.08292e-14
PLCG2	-0.991938	1.97045e-19	PRELID2	-0.645336	1.37321e-16	OR7E38P	-0.63329	6.63815e-14
ZBTB46	-0.669087	2.05869e-19	NES	1.07758	1.46834e-16	AQP3	1.25238	6.82405e-14
TNFSF12	-0.767908	2.05869e-19	KIF3C	0.802224	1.61669e-16	ABAT	-1.03322	6.9347e-14
CMKLR1	-1.17498	2.05923e-19	SSC5D	1.605	1.62802e-16	ASRGL1	0.965752	6.97343e-14
LIMD2	-0.868442	2.16404e-19	GTF2A2	-0.655205	1.84394e-16	LXN	0.66011	7.48408e-14
DENND6B	-0.696083	2.17118e-19	PPP1R3F	0.887376	1.86408e-16	MDM2	0.559687	7.65956e-14
PALLD	-0.804024	2.2809e-19	COMMD10	-0.737499	2.01951e-16	TOX	1.1727	7.65956e-14
ALOX5AP	-1.05791	2.38005e-19	WDR81	0.668803	2.06305e-16	MAP3K6	0.69746	7.66968e-14
SLC49A3	-0.997942	2.40959e-19	CENPK	-0.81901	2.09736e-16	GPR157	-0.5755	7.748e-14
NUFIP1	0.604848	2.47156e-19	GGT5	1.10657	2.10896e-16	ANO9	-0.890946	9.13195e-14
GGT5	-1.03188	2.53431e-19	BTBD19	0.97934	2.10896e-16	SAMD9L	0.971416	9.27613e-14
C1QC	-1.19959	2.53431e-19	SIAE	-0.7127	2.16408e-16	SRPX2	-1.22172	1.01881e-13
ODF3B	-0.987504	2.61127e-19	LZIC	-0.560814	2.16408e-16	GAS2L1	0.603901	1.14867e-13
CD300A	-1.09173	2.66311e-19	TMEM135	-0.541408	2.18502e-16	ALOX5	1.03206	1.26185e-13
FAM114A1	-0.626179	2.6726e-19	PRELP	1.90204	2.30704e-16	SMPDL3A	0.695686	1.33007e-13
ABI3	-0.83742	2.70422e-19	HSD17B4	-0.51558	2.36377e-16	DGAT2	-0.687658	1.36843e-13
VPS18	-0.516718	2.74181e-19	MTFR1	-0.621226	2.39747e-16	USP27X	-0.554675	1.42384e-13
LATS2	-0.679093	2.82395e-19	OBSL1	1.44464	2.47545e-16	LPIN3	-0.648797	1.47904e-13
PTPRU	-1.47973	2.96211e-19	TAF13	-0.620318	2.63628e-16	ACPP	1.08309	1.54355e-13
PIGU	0.593507	3.4583e-19	MRPL1	-0.589756	2.71685e-16	PSMA7	-0.533448	1.62939e-13
PRRX1	-1.38631	3.52703e-19	FAM118B	-0.530652	2.71703e-16	BMP2	0.8405	1.67608e-13
NRP1	-0.937035	3.69676e-19	IDI1	-0.636551	2.83389e-16	RNF144B	0.647089	1.73328e-13
FGFR1	-0.979888	3.87647e-19	GNG12	-0.593233	3.331e-16	SERPINA1	1.31623	1.76411e-13
FES	-0.833806	4.31735e-19	ERI2	-0.513371	3.35362e-16	SNX21	-0.50317	1.78123e-13
ZNF618	-1.10816	4.90189e-19	CCDC8	1.29391	3.35362e-16	HUNK	-1.36063	1.90961e-13
HLADQA1	-1.37697	4.93652e-19	PDE1B	1.18871	3.37218e-16	NR3C2	0.858874	1.93413e-13
GLI3	-1.32205	5.71618e-19	MND1	-0.799332	3.42214e-16	DNASE1	-0.686366	1.97648e-13
GPSM3	-0.735545	6.44783e-19	MAP3K3	0.5455	3.47341e-16	USP18	0.785448	2.38312e-13
SRGAP2	-0.617179	6.61045e-19	VRK1	-0.62257	3.83753e-16	TFAP2A	1.41644	2.42171e-13
ARMH1	-1.02175	6.74196e-19	PTP4A1	-0.574886	3.89191e-16	IL1B	1.25406	2.44612e-13
DLG4	-0.753554	7.00034e-19	MRPS35	-0.573103	4.24654e-16	AKAP5	0.869899	2.55736e-13
CHD3	-0.651134	7.16319e-19	NRAS	-0.561875	4.34834e-16	RPS21	-0.713413	2.63664e-13
TP73AS1	-0.980557	7.19833e-19	DCHS1	0.966164	4.49614e-16	MIPEPP3	-0.626805	2.63664e-13
CD53	-1.16731	7.19833e-19	LIN7C	-0.587136	4.74792e-16	PRPF40B	-0.537816	2.68093e-13
IL16	-1.01932	7.30001e-19	SRP9	-0.555439	5.3459e-16	TCF7	-0.677683	2.7191e-13
NUMBL	-0.642237	7.95944e-19	MRPL50	-0.561798	5.53504e-16	TRNP1	1.32413	2.85494e-13
CYTIP	-1.06736	8.25504e-19	TLN1	0.550012	5.5629e-16	RAB8B	0.591239	2.98552e-13
ATP10A	-1.04218	8.85445e-19	LCORL	-0.653685	5.65724e-16	APOL6	0.551415	2.98552e-13
AEBP1	-1.29817	9.82145e-19	EMILIN1	1.13136	5.80524e-16	LFNG	-0.615977	3.11127e-13
ROBO3	-1.0601	9.87553e-19	COQ3	-0.638347	5.83414e-16	TRIM69	0.541643	3.15018e-13
GSN	-0.798073	1.01416e-18	GAS2L3	-0.753984	6.18868e-16	SMIM14	0.574196	3.173e-13
SFMBT2	-1.04005	1.04862e-18	USP35	0.547616	6.88774e-16	FSCN1	1.02032	3.60975e-13
ADK	0.538222	1.06829e-18	POPDC2	1.09484	7.02352e-16	HNRNPA1L2	-0.550961	3.65363e-13
CTSD	-0.578752	1.09208e-18	LRRC8B	-0.547232	7.36074e-16	LDLRAD3	-0.783744	3.66135e-13
MEX3B	-0.896941	1.13794e-18	DLGAP5	-0.721327	7.78773e-16	ANTXR2	0.617402	3.69459e-13
KLHL6	-1.19576	1.18769e-18	ADGRA2	0.983026	7.9812e-16	ISG20	0.740185	3.69459e-13
PTGER2	-1.36145	1.21395e-18	CALCOCO1	0.5351	8.24843e-16	TRIM16	0.536756	4.55308e-13
IL21R	-1.27583	1.2171e-18	ZBTB47	0.78841	8.66569e-16	FRMD3	0.997025	4.55308e-13
ADAMTS2	-1.27287	1.2474e-18	FCHSD1	0.596963	8.78015e-16	BCL2A1	1.14736	4.88088e-13
GRASP	-0.709495	1.26411e-18	PBXIP1	0.621473	9.36832e-16	HAGLR	1.21788	5.01853e-13
MYO5A	-0.918179	1.31879e-18	RAB3IL1	1.01181	9.40163e-16	BIRC3	0.866898	5.03389e-13
PRX	-0.807532	1.33836e-18	EVC2	1.15822	9.98514e-16	TSPY26P	-0.919538	5.10849e-13
ENG	-0.692579	1.42229e-18	RTL5	1.11063	9.98514e-16	PDE4B	0.902039	5.58649e-13
NIBAN1	-1.08561	1.62229e-18	RTL8B	0.989988	9.98514e-16	TSPAN6	-0.729113	5.63476e-13
CD33	-1.11662	1.68968e-18	UGDH	-0.636567	1.01128e-15	ZNF503	-0.799748	5.71289e-13
FLI1	-0.859389	1.69571e-18	EFS	1.01813	1.01532e-15	EPHA4	1.25004	5.93026e-13
FLNC	-1.36737	1.73988e-18	GLI2	1.23539	1.07236e-15	MINDY4	-0.584993	5.93026e-13
NCF2	-1.16754	1.83307e-18	CUL9	0.556201	1.08718e-15	SOGA1	-0.64865	7.04722e-13
JCAD	-1.03252	1.83882e-18	SMIM15	-0.583332	1.0908e-15	NR6A1	-0.617534	7.08064e-13
RAB7B	-0.959713	1.88375e-18	NCAPG	-0.644205	1.0978e-15	MPP1	-0.951497	7.08064e-13
RELL1	-0.883201	1.89627e-18	TRUB1	-0.605499	1.10259e-15	C2orf88	0.876769	7.11059e-13
TMEM106A	-0.86707	1.92041e-18	BCKDHB	-0.528385	1.11245e-15	AMACR	-0.771147	8.53846e-13
COL23A1	-1.08922	1.94961e-18	PRDX3	-0.528825	1.12066e-15	PGAM1P8	-0.718338	9.33214e-13
MMP19	-0.986887	2.05551e-18	CRMP1	0.922361	1.25643e-15	SAMD10	-0.581	9.99102e-13
ADGRE2	-1.0126	2.12602e-18	LMOD1	1.49385	1.26581e-15	SAMSN1	0.945057	1.02324e-12
IL1RN	-1.38085	2.14633e-18	DNM1	0.996162	1.33297e-15	KAT2B	0.635804	1.02874e-12
ITGAL	-1.11269	2.17653e-18	L1CAM	2.04273	1.3377e-15	EPB41L1	-0.613447	1.11608e-12
UBASH3B	-1.11365	2.23734e-18	SH2D3C	0.823928	1.40073e-15	PMS2P3	-0.503799	1.17978e-12
NCKAP1L	-1.07835	2.25822e-18	SYDE1	0.891733	1.46125e-15	RHOH	0.948099	1.19712e-12
ABTB1	-0.674459	2.27553e-18	THBS4	2.18623	1.49244e-15	OSER1	-0.541517	1.40578e-12
GLI2	-1.14895	2.29684e-18	C4orf46	-0.537517	1.58382e-15	NPEPL1	-0.590002	1.48228e-12
LAG3	-1.19724	2.31963e-18	ANKS3	0.595456	1.82123e-15	GPSM2	-0.553094	1.50249e-12
KYNU	-1.18564	2.34221e-18	CRTC1	0.553121	1.88527e-15	PRR15	-0.715055	1.52879e-12
SDK1	-1.25269	2.53214e-18	GLO1	-0.57674	2.01987e-15	PTGS2	1.31611	1.5694e-12
TGFB3	-1.29932	2.53214e-18	PAFAH2	-0.504198	2.05082e-15	MHENCR	-0.699617	1.6698e-12
TRIM7	-1.90322	2.55339e-18	LGR4	-0.641568	2.11297e-15	NR4A2	0.742075	1.69112e-12
SLC1A3	-1.42614	2.64524e-18	LOXL3	0.646795	2.13472e-15	SGPP1	0.557654	1.76796e-12
AGAP2AS1	-0.818848	2.92656e-18	FEM1C	-0.509147	2.29017e-15	SRGN	0.949828	1.93066e-12
C3AR1	-1.21312	3.02838e-18	CICP14	0.979345	2.43674e-15	CATSPERB	0.866555	1.93066e-12
NNMT	-1.06795	3.14746e-18	HSPG2	1.02652	2.43886e-15	ZFP41	-0.58836	2.1102e-12
PLD3	-0.500521	3.42514e-18	CAVIN1	0.918257	2.49196e-15	DNTTIP1	-0.56708	2.22786e-12
N4BP3	-0.863038	3.42933e-18	LRR1	-0.605557	2.61812e-15	L3MBTL1	-1.01238	2.25923e-12
BTBD19	-0.88578	3.59711e-18	TRIQK	-0.744678	2.67269e-15	HMGN2P46	0.762615	2.27659e-12
CD7	-1.32555	3.5979e-18	AOC3	1.3071	2.74869e-15	DSC2	0.552924	2.45213e-12
AHDC1	-0.612412	3.63554e-18	TPM2	1.02724	2.82553e-15	PDE5A	0.704123	2.47034e-12
P3H3	-0.971172	3.72491e-18	SLC25A40	-0.614753	2.87266e-15	GASAL1	-0.699812	2.51245e-12
THBS3	-0.63324	4.13062e-18	SGO1	-0.685126	2.94064e-15	ARFGAP1	-0.508075	2.68162e-12
NFAM1	-0.886752	5.20375e-18	THSD1	0.79295	3.11286e-15	SLC6A6	-0.697363	2.68162e-12
VAV3	1.49542	5.57071e-18	PLK4	-0.589004	3.25609e-15	PRKAR2B	1.00192	2.76213e-12
NTN1	-1.12526	5.64522e-18	HTRA3	1.2416	3.33661e-15	CAPN10DT	-0.57864	2.95536e-12
CD82	-0.654807	6.50398e-18	SEPTIN5	0.91902	3.40335e-15	ST6GALNAC1	1.19561	2.98589e-12
C1R	-0.978569	6.63595e-18	FLYWCH1	0.516259	3.95459e-15	CTSV	-0.895091	3.05709e-12
CD300LF	-1.18937	6.78265e-18	HIBCH	-0.520589	4.00913e-15	MAMLD1	0.866279	3.21458e-12
C1QB	-1.18923	7.41472e-18	OLFML2B	1.1197	4.15007e-15	CD209	1.11455	3.30715e-12
CNTNAP1	-0.962552	7.6519e-18	ANKRD65	1.21885	4.31355e-15	LRRC8C	0.660785	3.70414e-12
CRISPLD2	-0.932689	8.13978e-18	ACADSB	-0.629311	4.60098e-15	SPIRE2	-0.622371	3.85498e-12
C1orf162	-0.902529	8.47165e-18	KLHDC8B	0.790342	4.60342e-15	DNMT3B	-0.632286	3.9338e-12
PFKFB3	-0.545314	8.90462e-18	LDOC1	1.02821	4.93737e-15	DPYD	1.01845	4.12249e-12
GFI1	-1.27311	9.12397e-18	COL18A1	0.951381	5.09161e-15	HIVEP3	0.689499	4.14132e-12
MIR22HG	-0.739889	9.19827e-18	CTSZ	0.566187	5.34145e-15	CHN2	-0.816222	4.30479e-12
BGN	-1.17037	9.33089e-18	FBXO17	1.40421	5.54049e-15	H2AFJ	-0.774357	4.31821e-12
FAM167B	-0.619785	9.54418e-18	SLC10A7	-0.549906	5.84509e-15	AHCY	-0.550105	4.63027e-12
DCAF13	0.53292	1.01398e-17	CROCC	0.690395	5.87212e-15	COL9A3	-1.3737	5.0245e-12
EMILIN1	-1.02461	1.04762e-17	SLC35D1	-0.555456	6.24245e-15	MIR22HG	0.609219	5.03544e-12
SRPK1	0.53278	1.10119e-17	TMX1	-0.576134	6.33866e-15	SNAI3	0.829596	5.03567e-12
COL1A1	-1.30037	1.10581e-17	CNIH1	-0.570323	6.33866e-15	ADAM28	0.968014	5.05727e-12
RASSF2	-0.95015	1.13506e-17	TAGLN	1.26516	6.47724e-15	GALNT7	0.552254	5.10903e-12
ADGRG3	-1.49725	1.16592e-17	MEIS1	1.10196	7.26858e-15	MT1E	1.32444	5.27124e-12
MSC	-0.874525	1.18282e-17	SC5D	-0.581285	7.70827e-15	PLK2	0.717268	5.39904e-12
CITED2	-0.536344	1.26726e-17	FRMD4A	0.757588	7.99125e-15	CHAC2	0.709373	5.39904e-12
APOL3	-1.03266	1.26726e-17	TP73AS1	1.00991	8.00652e-15	KHDRBS3	-0.997395	5.39904e-12
CD74	-1.06385	1.29582e-17	ACADM	-0.700671	8.1092e-15	TNFRSF13C	0.989619	6.14125e-12
ARL4C	-0.974861	1.37097e-17	SSX2IP	-0.579343	8.20813e-15	ZMYND15	0.645339	6.14152e-12
DNAJB5	-0.864824	1.37097e-17	C3orf18	0.786804	8.24945e-15	KITLG	0.703845	6.14256e-12
PLEKHG2	-0.650852	1.4059e-17	FES	0.852267	9.08572e-15	CLCN2	-0.617233	6.37018e-12
COL18A1	-0.885646	1.42318e-17	RASGRP2	1.02043	9.12891e-15	CD86	0.947395	6.39133e-12
GLIS3	-1.20235	1.42607e-17	NLGN3	0.932097	9.2112e-15	S100A16	0.627984	6.63772e-12
LIX1L	-0.708745	1.46648e-17	SCARA3	1.15639	9.2112e-15	ALDOB	1.59451	6.64338e-12
CSF2RB	-1.17818	1.48527e-17	CD99L2	0.53042	9.7455e-15	NKD2	-1.20115	6.77386e-12
PXDN	-0.931352	1.51179e-17	TMEM200B	1.14294	9.87635e-15	INKA2	0.608767	6.82345e-12
GABARAPL1	-0.634486	1.5647e-17	STX1A	0.792141	9.98955e-15	SMCHD1	0.541332	6.84048e-12
RHOH	-1.11386	1.5647e-17	JPH2	1.39759	9.99981e-15	PROSER2	-0.856264	6.85449e-12
ST6GALNAC6	-0.853458	1.61017e-17	PKN2	-0.620012	1.03841e-14	CRIP1	0.983604	6.9086e-12
CHST3	-0.995679	1.62189e-17	NCOR2	0.620607	1.0592e-14	TLR3	0.754204	7.16567e-12
LTBP4	-0.831273	1.62189e-17	TMPO	-0.524905	1.1208e-14	POU2AF1	1.37312	7.89867e-12
SASH3	-1.00335	1.62189e-17	VASN	0.888239	1.19177e-14	CXCL16	0.509722	7.93203e-12
PLXDC2	-1.14384	1.65941e-17	ADH6	-1.61991	1.19972e-14	EEPD1	-0.543353	8.0385e-12
COPZ2	-0.926854	1.6626e-17	SGO2	-0.725779	1.22663e-14	NSUN5P1	-0.696961	8.22036e-12
MEGF6	-1.17922	1.7757e-17	DBF4	-0.605734	1.32934e-14	ZNF141	-0.951867	8.61279e-12
C19orf38	-1.04907	1.78663e-17	HNF4G	-0.66672	1.33235e-14	NFATC1	0.865668	8.69026e-12
FCGR2A	-1.05028	1.792e-17	CAPZA2	-0.584398	1.35354e-14	ANG	0.696385	8.76491e-12
FCER1G	-1.0719	1.80402e-17	MMP14	0.834406	1.36195e-14	PAPSS2	0.732019	8.85887e-12
CDCA7	0.693715	1.80402e-17	GPC1	0.942541	1.37382e-14	BCAS4	-0.79159	9.06207e-12
FERMT3	-0.948907	1.89765e-17	TAF1C	0.540049	1.3785e-14	ZNF529	-0.833715	9.30765e-12
AGAP2	-1.16944	2.14568e-17	RWDD4	-0.659333	1.41492e-14	KCTD9	0.540577	9.39145e-12
ARHGAP25	-0.833851	2.24335e-17	MED12	0.558298	1.46488e-14	CYSTM1	0.501776	9.6681e-12
TBC1D10C	-1.03393	2.3017e-17	SARDH	0.979805	1.46488e-14	B2M	0.536131	1.04167e-11
CRIP1	-1.18803	2.31554e-17	ETNK1	-0.596944	1.49464e-14	BTNL8	1.40869	1.05905e-11
TNC	-1.38702	2.31667e-17	ATP10A	1.06563	1.49464e-14	C4orf19	0.586126	1.07596e-11
CD84	-1.26012	2.36103e-17	TMEM123	-0.549958	1.53096e-14	UGT8	0.513721	1.11677e-11
A4GALT	-0.983611	2.38905e-17	PLVAP	0.748166	1.57768e-14	ZNF853	-1.02479	1.12288e-11
ZSWIM8	-0.539032	2.55497e-17	ABHD8	0.716088	1.60004e-14	ANPEP	1.34765	1.33639e-11
DHX58	-0.62287	2.69002e-17	LYNX1	1.31672	1.61998e-14	BIN1	-0.524789	1.43672e-11
CD86	-1.13997	2.71321e-17	RGMA	1.4993	1.71711e-14	YAE1	-0.570032	1.4874e-11
FNDC4	-0.850981	2.74544e-17	LYSMD3	-0.607157	1.74167e-14	DGKA	0.61944	1.4874e-11
EPOR	-0.707266	2.75488e-17	CEP55	-0.637398	1.76735e-14	MTUS1	0.530208	1.56599e-11
PLXNC1	-0.976411	2.81412e-17	NT5DC1	-0.538258	1.79881e-14	LCP2	0.780097	1.65866e-11
POFUT1	0.727037	2.88482e-17	COX18	-0.519259	1.80431e-14	TPBG	0.770019	1.67898e-11
TMEM273	-1.02226	2.93544e-17	SEMA6B	0.896407	1.80431e-14	CDC42EP2	0.56907	1.71812e-11
BMP1	-0.570371	2.97708e-17	NDUFB5	-0.550358	1.86383e-14	TMEM150C	-1.00083	1.96589e-11
SCARF2	-1.07903	3.02584e-17	AGPAT5	-0.64604	1.88143e-14	CCL4	0.972427	2.02492e-11
PLAUR	-0.719332	3.02584e-17	CTBS	-0.579306	1.88548e-14	SLC16A1AS1	-0.725955	2.09458e-11
EPHA4	-1.4377	3.13398e-17	TBX19	0.59175	2.0819e-14	IL2RA	0.99559	2.34612e-11
SLC2A3	-1.02262	3.13398e-17	CASP6	-0.508643	2.10757e-14	ARSJ	1.00435	2.35318e-11
P4HA3	-1.14891	3.40378e-17	AGR2	-1.22249	2.13357e-14	LMAN1	0.521178	2.42197e-11
MEI1	-1.053	3.40378e-17	EHD2	0.97481	2.13357e-14	ADAMTSL2	-0.837214	2.42197e-11
COL5A3	-0.914805	3.72093e-17	HSPB7	1.70996	2.15721e-14	PRDX5	-0.652575	2.42716e-11
CSF3R	-1.34858	3.75871e-17	TWF1	-0.69967	2.24725e-14	MEI1	0.85492	2.42716e-11
JADE3	0.521776	3.78818e-17	FAR1	-0.525073	2.25258e-14	BACE2	0.574193	2.45138e-11
OSMR	-0.963528	3.90205e-17	BGN	1.22248	2.25258e-14	CASP17P	0.886764	2.51668e-11
EFEMP2	-0.879208	3.90753e-17	PCLAF	-0.770098	2.28221e-14	DIO3OS	-1.39845	2.77287e-11
EMILIN2	-0.602318	3.90753e-17	ITGB3BP	-0.633409	2.33074e-14	RAB26	1.18534	2.81585e-11
CDR2L	-0.774175	3.97112e-17	MAPK8IP3	0.768858	2.34119e-14	GABRE	-0.945404	2.82511e-11
PLAGL2	0.79534	4.06236e-17	CCDC136	1.18511	2.54117e-14	GLIS3	0.96213	2.83105e-11
CYP26B1	-1.19205	4.16115e-17	CCNG1	-0.625511	2.54117e-14	TNFSF9	1.26146	2.8939e-11
OAS2	-1.23882	4.25445e-17	MRC2	1.07434	2.59707e-14	ERI1	0.501269	2.94956e-11
AGMAT	0.644297	4.25445e-17	GPR173	0.998942	2.72663e-14	GTF3A	-0.583971	3.07096e-11
SMARCD3	-0.638635	4.29574e-17	ZWILCH	-0.600258	2.79784e-14	RGS2	0.809261	3.17431e-11
GPR160	0.847824	4.38032e-17	CAAP1	-0.520865	2.86028e-14	ZNF71	-0.653088	3.37214e-11
PER1	-0.765896	4.47157e-17	RNF138	-0.555915	2.92267e-14	FOXP4AS1	-0.73808	3.61986e-11
MEST	0.500649	4.49025e-17	UBTD1	0.739243	3.02655e-14	TCN2	0.634001	3.64075e-11
C20orf194	-0.939048	4.55973e-17	EFHD1	0.982964	3.07317e-14	NEU1	-0.561523	3.94313e-11
LAT2	-0.703701	4.6803e-17	CCDC68	-0.987966	3.08972e-14	DDX60	0.734331	4.05941e-11
MAP4K1	-1.00409	4.70495e-17	SPA17	-0.631413	3.14385e-14	MYOM3	-1.15346	4.08686e-11
TMEM45A	-1.09651	4.79562e-17	PANK3	-0.601005	3.18059e-14	LARP6	-0.855458	4.08686e-11
PLPP7	-0.965829	4.82597e-17	SLC39A8	-0.906163	3.19278e-14	SPON1	1.22509	4.09183e-11
SIGLEC10	-1.11249	4.92872e-17	TNXB	1.46955	3.19486e-14	CDC42EP1	0.551841	4.20118e-11
GSDME	-1.04382	5.07383e-17	PRPF40B	0.643422	3.20802e-14	SHROOM2	-1.11542	4.3646e-11
FAM110B	-1.07168	5.23465e-17	ASB16	0.776035	3.28438e-14	ZNF337	-0.691614	4.3646e-11
PPP1R16B	-1.01427	5.23848e-17	ZNF532	0.837734	3.28759e-14	ANXA1	0.778237	4.40673e-11
P2RY8	-0.932451	5.50752e-17	CNOT7	-0.575192	3.30237e-14	ATP1B1	0.595673	4.44722e-11
KCNMA1	-1.43074	5.51761e-17	LYPLA1	-0.748028	3.33472e-14	TMEM45A	0.880551	5.13375e-11
GPR176	-0.919046	5.55414e-17	KMT2B	0.52658	3.67636e-14	COL23A1	0.840029	5.3256e-11
VSIG4	-1.39173	5.76831e-17	MMRN2	0.806127	3.72324e-14	MOCOS	0.555002	5.69401e-11
KLF2	-0.968199	5.96333e-17	FAM20C	0.973113	3.74286e-14	NCF2	0.897829	5.88297e-11
SLC16A2	-1.06289	5.96333e-17	ARHGEF15	0.806758	3.82433e-14	CD53	0.887627	6.01396e-11
ADAMTS4	-0.989538	5.96333e-17	PRX	0.817194	3.84902e-14	FCER1G	0.846942	6.08253e-11
SYNE3	-0.815197	5.97044e-17	PDGFRB	0.952687	3.9059e-14	ETNK2	-0.920087	6.17301e-11
CLIP3	-0.818548	6.36238e-17	VEGFB	0.5876	4.20235e-14	PLEK	1.0291	6.21465e-11
SERPINE1	-1.17054	6.49435e-17	CTIF	0.607868	4.21251e-14	MT1X	0.708151	6.33236e-11
TRPV4	-1.04685	6.57423e-17	UGP2	-0.505012	4.23561e-14	TMEM173	0.542816	6.33619e-11
HHIPL1	-1.05096	6.96784e-17	ADAMTSL4	1.00371	4.30985e-14	ATP8B3	0.818513	6.38263e-11
MXRA8	-0.952042	7.29467e-17	NLRP1	0.960712	4.34692e-14	APOL1	0.839589	6.49557e-11
TIMP1	-0.683809	7.61068e-17	CTSF	1.03435	4.66959e-14	ATG9B	-0.890416	6.56311e-11
ABCA3	-1.45547	7.77333e-17	NOVA2	0.829201	5.11805e-14	HLADRA	0.986127	6.58146e-11
RAB34	-0.877426	7.96912e-17	SERPINH1	0.581728	5.21688e-14	B3GNT7	1.32483	6.80947e-11
HLADOA	-1.32049	8.22271e-17	PODN	1.24522	5.68694e-14	CXCL8	1.33062	6.89662e-11
TREM2	-1.37337	8.74983e-17	CLCN7	0.567984	5.74645e-14	NRGN	0.641193	7.12625e-11
CREB3L1	-1.25527	8.74983e-17	CENPU	-0.7837	5.97494e-14	PALD1	-0.716444	7.75553e-11
LDOC1	-0.933617	9.26955e-17	HADH	-0.534819	6.0258e-14	KCNK1	0.795578	7.86426e-11
HAVCR2	-1.08615	9.33823e-17	ADAMTS7	0.889192	6.0258e-14	ATP6V1FNB	-0.77294	8.27374e-11
POLR2A	-0.560808	9.50541e-17	MAPKBP1	0.51992	6.10781e-14	CEBPA	-0.653062	8.50456e-11
EIF1AX	0.554704	9.86361e-17	LRCH4	0.517736	6.36457e-14	FLVCR2	0.69987	8.67632e-11
CCL18	-2.06401	9.86361e-17	CCNC	-0.5533	6.85365e-14	SGK1	0.628104	9.45302e-11
HLADRB1	-1.15551	1.00365e-16	SUB1	-0.562038	7.13211e-14	ARHGEF19	-0.545132	9.45302e-11
TREM1	-1.60081	1.00522e-16	C1R	0.999093	7.16867e-14	ANK1	0.916794	9.88267e-11
CCDC88A	-0.993381	1.05533e-16	MAPK11	0.83985	7.18397e-14	PTCH1	-0.617071	9.90742e-11
TOMM34	0.546708	1.12757e-16	COL4A2	0.802075	7.28646e-14	S1PR4	0.904898	1.01862e-10
CD300C	-0.994815	1.20869e-16	DAPK3	0.508456	7.28682e-14	AXIN2	-0.967346	1.0996e-10
FBLN2	-1.40043	1.20869e-16	ISLR	1.28973	7.73967e-14	SNPH	0.842881	1.16883e-10
VWF	-0.909684	1.27521e-16	ZNF667AS1	0.986648	7.73967e-14	SPIN2B	-0.582325	1.17758e-10
LRP10	-0.541918	1.2965e-16	SIPA1	0.579284	7.73967e-14	TPT1AS1	-0.584399	1.18408e-10
DSE	-0.917991	1.31429e-16	WDR36	-0.538968	8.03988e-14	ZNF577	-0.787235	1.19362e-10
CNRIP1	-0.792645	1.3184e-16	MAPK8IP1	0.956653	8.92229e-14	QTRT1	-0.560352	1.19391e-10
CBLN3	-0.664005	1.3359e-16	BCL2L15	-1.01618	9.01841e-14	RASSF5	0.693275	1.21141e-10
TIE1	-0.827931	1.3685e-16	LGALS3	-0.664903	9.19154e-14	ADTRP	1.40056	1.21238e-10
GPALPP1	0.628486	1.37228e-16	COX7A1	0.867891	9.22832e-14	FBXO44	-0.62813	1.26422e-10
ADGRB2	-1.00866	1.47397e-16	HOOK1	-0.627828	9.32637e-14	C2orf72	0.781767	1.31349e-10
PARD6G	-0.637022	1.51503e-16	FBXL7	0.902318	9.35157e-14	MMP1	1.45172	1.33317e-10
CIITA	-1.22272	1.6252e-16	RSL24D1	-0.610291	9.38896e-14	TMEM176A	-0.840531	1.34736e-10
AFAP1L2	-0.750944	1.83479e-16	LINC01145	0.894472	9.41927e-14	GSPT2	-1.08503	1.3971e-10
EVC2	-1.0179	1.88191e-16	ETFA	-0.508945	9.49065e-14	LENG8AS1	-0.551071	1.44392e-10
SOCS3	-0.847771	1.93705e-16	WDR83	0.516153	1.01917e-13	GZMA	1.0295	1.55606e-10
ALPK2	-1.1874	1.94767e-16	RENBP	1.00087	1.03583e-13	ERN2	0.869164	1.57436e-10
LGALS1	-0.88648	1.99586e-16	IGFBP6	1.08323	1.03805e-13	SLC2A9	-0.518622	1.67131e-10
ARHGAP24	-0.839808	2.04143e-16	LYL1	0.784926	1.04364e-13	ZNF337AS1	-0.629953	1.68466e-10
ITGA10	-0.926859	2.05501e-16	ECT2	-0.662001	1.05532e-13	CD14	0.760394	1.72063e-10
UNC5B	-0.7887	2.06118e-16	DOCK6	0.510718	1.06833e-13	TCP11L2	0.572925	1.76312e-10
CPT1C	-0.849269	2.1847e-16	NDUFAF4	-0.513183	1.08027e-13	PFDN4	-0.605502	1.81105e-10
TGFB1I1	-0.699285	2.32181e-16	GDPD5	1.11347	1.09763e-13	ARNTL2	0.563217	1.8574e-10
CD79B	-1.16252	2.36243e-16	FNDC1	1.61831	1.11121e-13	OXCT1	0.792838	1.8574e-10
NPR2	-0.56433	2.40297e-16	SV2A	0.941002	1.14551e-13	GNLY	1.13381	1.90705e-10
ADAM12	-1.41603	2.51427e-16	AK6	-0.506969	1.15609e-13	PEAR1	0.621972	1.97876e-10
MSN	-0.743313	2.51427e-16	FRS3	0.50198	1.1815e-13	EREG	-1.68309	2.02901e-10
LCP1	-1.05269	2.59411e-16	RIPOR1	0.561756	1.23247e-13	ATP6V1C2	-0.780399	2.06144e-10
BASP1	-0.987549	2.64763e-16	LIN9	-0.553512	1.23784e-13	TMEM229B	0.645054	2.07781e-10
ARHGEF17	-0.778903	2.70341e-16	MFAP2	1.09336	1.24217e-13	ZC3H12B	-0.645935	2.08718e-10
IRF7	-0.723876	2.76468e-16	GMNN	-0.575684	1.25338e-13	CLEC7A	0.947969	2.21945e-10
KCNE4	-0.982686	3.02483e-16	RBBP8	-0.627643	1.26056e-13	OAS2	0.960381	2.40365e-10
SP140	-1.12612	3.03346e-16	SKA2	-0.550886	1.26787e-13	MEIS2	0.968761	2.41763e-10
NTNG2	-0.926636	3.06605e-16	YES1	-0.59479	1.32444e-13	SNX24	0.577214	2.4443e-10
PLCB2	-0.75119	3.23986e-16	PPT2EGFL8	0.757884	1.3907e-13	PTPRO	-1.34243	2.46299e-10
PECAM1	-0.734139	3.24785e-16	SPACA6	1.00229	1.41396e-13	CACNA1D	-0.756415	2.47419e-10
EFS	-0.887927	3.39884e-16	PAQR3	-0.556245	1.44832e-13	TLE2	-0.907762	2.51025e-10
BTK	-1.08344	3.57466e-16	CACNA1H	1.03756	1.45525e-13	LCK	0.851147	2.725e-10
TATDN1	0.558292	3.59056e-16	TSPAN9	0.556202	1.45652e-13	PRSS12	0.689487	2.72749e-10
COL16A1	-0.909127	3.75743e-16	ADAMTSL2	1.0619	1.45743e-13	ADAM9	0.521682	2.75155e-10
ADARB1	-0.601392	3.78189e-16	RIMKLB	1.05209	1.45841e-13	CAPS	-0.845904	2.80115e-10
AOC3	-1.1545	3.8538e-16	LZTS1	0.921518	1.47746e-13	FAM167A	0.951532	2.83473e-10
TRANK1	-0.66337	3.99457e-16	CRLF1	0.768864	1.47777e-13	EFNA5	1.21	2.84049e-10
OLFML2B	-0.994403	4.01065e-16	COL16A1	0.965838	1.5127e-13	OASL	0.790355	2.87345e-10
LCP2	-0.922741	4.06528e-16	MAPK6	-0.566066	1.58529e-13	CYTH4	0.768073	2.88055e-10
PCOLCE	-0.901725	4.06854e-16	GABBR1	1.08391	1.62474e-13	ZNF737	-1.05425	2.90227e-10
TSHZ3	-0.896525	4.3516e-16	DHFR	-0.621094	1.64154e-13	LAPTM5	0.775873	2.93187e-10
EGFL7	-0.804193	4.54435e-16	PCNP	-0.573643	1.72232e-13	LIPH	0.573386	2.99064e-10
VASH1	-0.7199	5.03644e-16	PRKAA1	-0.532686	1.72452e-13	ZBTB10	-0.786186	3.12339e-10
CLMP	-1.0883	5.12296e-16	FBLN2	1.4615	1.77212e-13	AK7	0.730579	3.13505e-10
MRGPRF	-1.11225	5.12805e-16	YPEL3	0.796288	1.77708e-13	CPNE7	-1.06735	3.13505e-10
HIC1	-0.846779	5.14384e-16	STAB1	0.93114	1.79934e-13	PTPRC	0.949647	3.23424e-10
IFI30	-0.863592	5.3402e-16	TTK	-0.646168	1.91953e-13	MXD1	0.509792	3.23453e-10
NAALADL2	1.06318	5.3602e-16	DNAJB5	0.8752	2.01866e-13	RAB5IF	-0.526234	3.25676e-10
BOC	-1.20307	5.61278e-16	GPR161	0.893405	2.02016e-13	ATP2A3	0.786568	3.27247e-10
TAGAP	-1.06897	5.6462e-16	EHBP1L1	0.54069	2.13945e-13	CEBPADT	-0.566793	3.36442e-10
FPR3	-1.20437	5.69809e-16	GADD45B	0.727314	2.19119e-13	ANXA2R	0.623536	3.40182e-10
TRO	-0.855561	5.82506e-16	LRRC32	0.801935	2.32319e-13	PMP22	0.645185	3.49204e-10
SDS	-0.985058	5.88725e-16	CLEC11A	0.859775	2.34002e-13	ARHGAP24	0.658398	3.57559e-10
CFH	-0.998215	6.06765e-16	NDUFA5	-0.611035	2.45642e-13	C1orf21	0.619594	3.6627e-10
RUNX3	-1.00438	6.24833e-16	AGER	0.724119	2.46436e-13	CDHR1	-1.70597	3.90231e-10
GNG7	-0.995621	6.29236e-16	ANXA6	0.735306	2.50564e-13	LIPG	0.543459	3.9035e-10
TNFAIP8L2	-0.884539	6.39778e-16	PLXDC1	0.755209	2.55866e-13	SLFN5	0.739181	3.93604e-10
CD52	-1.00091	6.41742e-16	CKAP2L	-0.579232	2.62947e-13	SAMD9	0.80482	3.99681e-10
FAM217B	0.689203	6.49665e-16	CCNB1	-0.613286	2.6776e-13	SLC2A8	-0.577417	4.00882e-10
SPOCK1	-1.65206	6.67334e-16	VWF	0.94199	2.89301e-13	APCDD1	-1.20411	4.05404e-10
FLNA	-0.95814	6.68165e-16	GYPC	0.915269	2.89792e-13	SHF	0.934176	4.22343e-10
MMP2	-1.11589	6.78472e-16	BRIX1	-0.625825	2.98363e-13	RAMP1	1.36497	4.30167e-10
NID2	-0.823675	6.81661e-16	NIPSNAP2	-0.575682	3.01359e-13	GPC2	-0.715512	4.46221e-10
MAPK12	-0.975209	6.97232e-16	DACT3	1.06667	3.0281e-13	MAP1LC3A	-0.57617	4.47897e-10
C1orf54	-0.543097	7.00409e-16	DNAH1	0.89484	3.03871e-13	NEDD9	0.532206	4.52228e-10
RFC3	0.56915	7.20275e-16	CRYAB	1.0532	3.12154e-13	TLDC2	-0.568422	4.66123e-10
PIK3AP1	-0.906969	7.20781e-16	MYOM1	1.04298	3.17441e-13	TREM1	1.23413	4.90893e-10
IGFBP6	-1.00342	7.34871e-16	PLEKHG2	0.653313	3.27662e-13	KLF9	0.645512	4.99028e-10
COL1A2	-1.14283	7.64989e-16	GNAI2	0.545871	3.38e-13	LCP1	0.820366	5.31044e-10
CYCS	0.570753	7.92829e-16	STARD9	0.891117	3.38e-13	SLA	0.77535	5.36317e-10
IFI16	-0.97143	7.92829e-16	CDC7	-0.683273	3.38e-13	CD109	1.10003	5.53786e-10
SAMD9L	-1.03633	8.26506e-16	PTGIS	1.61754	3.47965e-13	ZNF736	-0.966153	5.5545e-10
SERPINF1	-0.906252	8.26506e-16	COL6A1	1.00145	3.54523e-13	HAVCR2	0.833743	5.68026e-10
UTP23	0.506704	8.32702e-16	COL8A2	1.25573	3.6486e-13	CBR3	0.716899	5.7427e-10
PHACTR1	-0.760124	8.65538e-16	SH3BGRL2	-0.521472	3.65006e-13	PLAUR	0.543574	5.89761e-10
C3	-1.42075	8.78416e-16	SCAMP1	-0.544955	3.65006e-13	ARMC2	-0.612862	6.05787e-10
SEMA4B	-0.6212	8.87197e-16	LRP1	0.819258	3.66485e-13	TRIM22	0.77791	6.11174e-10
FBXL7	-0.832103	8.90702e-16	TSPAN4	0.861554	3.67134e-13	THUMPD3AS1	-0.506227	6.39705e-10
SLC2A6	-0.808196	9.0657e-16	PLCG1	0.647421	3.70607e-13	SLAMF8	0.862541	6.42987e-10
C16orf54	-1.25206	9.11185e-16	IGFBP4	0.595489	3.71508e-13	CYBB	0.879602	6.56987e-10
CD4	-0.94516	9.13922e-16	HAUS1	-0.559668	3.71551e-13	ZBTB12	-0.515713	6.6681e-10
EPB41L4B	0.585783	9.37919e-16	CAND2	0.834106	3.73978e-13	SIDT1	0.736261	7.51171e-10
SGSM2	-0.603209	9.52444e-16	PGGT1B	-0.524639	3.80964e-13	CD74	0.79045	7.57972e-10
PFDN4	0.744134	9.58429e-16	SCN1B	0.849605	3.80984e-13	SNTB1	-0.572432	7.75127e-10
DRC3	-0.576409	9.61399e-16	BBS1	0.54268	3.80984e-13	IL10RA	0.779153	7.75127e-10
NDUFAF2	0.534708	9.71039e-16	ABCD1	0.667958	3.90448e-13	SLC25A27	-0.790672	7.81619e-10
ESAM	-0.593677	9.72703e-16	CSPG4	0.879293	3.90688e-13	CDR2L	0.582641	8.16943e-10
ANGPTL4	-1.07803	1.02074e-15	ADARB1	0.628296	3.91103e-13	ST6GAL1	-0.791277	8.20388e-10
FTCDNL1	0.768265	1.04957e-15	PLXNA3	0.673112	3.98047e-13	SP140	0.870439	8.20928e-10
RFTN1	-0.729271	1.05681e-15	LHFPL6	0.819939	4.01944e-13	PMEPA1	-0.807521	8.37574e-10
NPR1	-0.852633	1.07693e-15	NXN	1.0629	4.10821e-13	C16orf54	0.982195	8.42279e-10
FCGR3A	-1.32104	1.18245e-15	ARFGAP1	0.606282	4.12839e-13	ZKSCAN2DT	-0.643949	8.59671e-10
RGS19	-0.808136	1.19974e-15	CLU	1.2216	4.41251e-13	HID1	0.599654	8.86568e-10
RILPL2	-0.577334	1.20384e-15	IMPA1	-0.618837	4.41251e-13	HLADRB1	0.878504	8.86568e-10
ESD	0.505492	1.21447e-15	DIPK1B	0.816933	4.41251e-13	LAPTM4B	-0.783777	8.98696e-10
EREG	2.06496	1.301e-15	LRRC29	0.749912	4.48662e-13	BDKRB1	0.686769	9.76646e-10
KCNC3	-0.86894	1.301e-15	L2HGDH	-0.504922	4.48662e-13	CDKN1A	0.582692	9.77015e-10
MAF	-0.813693	1.301e-15	CNN1	1.54143	4.50009e-13	STAT4	0.686817	9.83242e-10
SLC27A3	-0.591791	1.31265e-15	BMERB1	0.837044	4.51221e-13	ETV4	-0.620446	1.04978e-09
PRR15	0.793969	1.42791e-15	SERPING1	1.07276	4.55288e-13	ESPN	-0.912563	1.05172e-09
BMP6	-1.12595	1.45183e-15	KCNMB1	1.28804	4.65253e-13	C3AR1	0.878783	1.05808e-09
CLEC2B	-0.956074	1.45698e-15	SRRM3	1.14455	4.80462e-13	C12orf57	0.587492	1.07784e-09
GMFG	-0.738842	1.51941e-15	ARHGAP23	0.848229	4.83759e-13	C19orf38	0.775587	1.10588e-09
NUBPL	0.563154	1.54463e-15	TENM4	1.26275	4.83759e-13	NES	-0.703055	1.11492e-09
IKZF1	-1.09535	1.58308e-15	OGFR	0.534839	5.01397e-13	VIL1	-0.57977	1.13136e-09
LMO4	-0.713749	1.60581e-15	DNMT3A	0.516745	5.01397e-13	IL22RA1	-0.578109	1.17342e-09
LILRB5	-1.23939	1.64938e-15	LBH	0.77973	5.22041e-13	ZNF358	-0.506448	1.2145e-09
COL6A3	-1.06749	1.65147e-15	KNL1	-0.657089	5.25278e-13	C8orf33	-0.502275	1.22142e-09
HLADPA1	-1.20957	1.73426e-15	PHLDB1	0.627055	5.26688e-13	PNMA1	0.530879	1.25368e-09
RUBCNL	1.47304	1.76166e-15	WASH2P	0.73863	5.26688e-13	FCGR2A	0.773259	1.31238e-09
SPOCK2	-0.944627	1.77175e-15	ADAM33	1.46053	5.31371e-13	IL15	0.619678	1.38637e-09
TTYH2	-0.784991	1.83504e-15	CTNNAL1	-0.576585	5.38246e-13	HLADMA	0.735068	1.40554e-09
FZD4	-0.590385	1.87197e-15	FBLN1	1.2831	5.39898e-13	ST6GALNAC6	0.626094	1.43329e-09
GRIP2	-1.22051	1.93017e-15	ATG4C	-0.560472	5.41669e-13	AHCYL2	0.640132	1.44683e-09
CYB5D2	-0.555142	1.96103e-15	SNRPGP2	-0.746789	5.46454e-13	RHOF	0.781752	1.45108e-09
DTX1	-0.902337	1.98198e-15	SFRP4	2.03899	5.52001e-13	FPR3	0.925001	1.50927e-09
FPR1	-1.47106	1.99986e-15	MMP25AS1	0.84586	5.52001e-13	TRIM36	0.690082	1.54138e-09
AURKA	0.520089	2.05022e-15	PLPPR2	0.68064	5.56944e-13	FTX	-0.603677	1.6425e-09
VEGFC	-0.857613	2.06807e-15	TTYH2	0.833096	5.60914e-13	TMEM106A	0.617727	1.65422e-09
ARHGEF25	-0.909959	2.07979e-15	ARMC1	-0.547413	5.80992e-13	CIITA	0.920851	1.67405e-09
PSPH	0.553741	2.09017e-15	IPMK	-0.667765	5.91814e-13	MATN1AS1	-0.513636	1.70184e-09
PLK2	-0.810714	2.1202e-15	LTBP2	1.05808	6.03298e-13	RSPH1	0.638265	1.84085e-09
LOXL2	-0.784791	2.1221e-15	SLC27A2	-0.648394	6.26801e-13	LILRA5	0.902525	1.90901e-09
MMRN2	-0.723112	2.14473e-15	CAST	-0.521508	6.63611e-13	GNA15	0.72897	1.9195e-09
DYSF	-0.738694	2.14967e-15	GLI3	1.2612	6.65885e-13	SLC37A2	0.928144	2.0213e-09
SLC22A17	-0.877281	2.16317e-15	RBPMS2	1.14635	7.02227e-13	LINC00543	-0.657966	2.02874e-09
ABHD4	-0.531284	2.2178e-15	SPON2	0.824437	7.37963e-13	AGAP2	0.852622	2.11087e-09
GIPR	-1.10793	2.38274e-15	KCTD9	-0.653851	7.42554e-13	BEGAIN	0.780639	2.19348e-09
SPEG	-1.36742	2.44161e-15	PRRT2	1.02402	7.55658e-13	PRAP1	-1.34857	2.23846e-09
LST1	-0.929963	2.46667e-15	SMC2	-0.533562	7.85901e-13	LINC02614	-0.64494	2.24523e-09
NUAK1	-0.79201	2.48376e-15	SLC25A42	0.538843	8.22138e-13	ZC4H2	-0.596986	2.24849e-09
FAR2	0.521475	2.5191e-15	INAFM1	0.610925	8.22138e-13	HMOX1	0.548809	2.35539e-09
EVC	-1.10582	2.5301e-15	ENO3	0.700499	8.31604e-13	ST3GAL4	0.964921	2.3759e-09
SYDE1	-0.759715	2.56044e-15	TNRC18	0.559727	8.93199e-13	MYEF2	-1.29634	2.37725e-09
BCAT1	-1.0951	2.60936e-15	ENG	0.664237	8.99021e-13	CCL18	1.53025	2.38531e-09
LCK	-1.04041	2.63251e-15	XAB2	0.500877	9.31229e-13	IL2RB	0.779907	2.5385e-09
FITM2	0.722477	2.69052e-15	ALOX12	0.713848	9.32708e-13	OSR2	0.893456	2.58817e-09
ANO1	-1.16301	2.69238e-15	BCORL1	0.560446	9.63302e-13	IHH	-0.941762	2.61156e-09
STEAP4	-1.1767	2.78732e-15	SULT1B1	-1.3882	9.86119e-13	ZXDA	-0.508975	2.72796e-09
GIMAP8	-0.792326	2.79413e-15	TAFA5	1.04704	9.86119e-13	IYD	-0.771156	2.72835e-09
SSC5D	-1.32376	2.89055e-15	GNAO1	1.27987	1.04293e-12	FGFR4	-0.666191	2.79611e-09
EIF3E	0.558692	2.92566e-15	LATS2	0.637796	1.0499e-12	BLVRA	0.640012	2.8327e-09
RPS7	0.5414	2.9754e-15	P4HA3	1.14226	1.05926e-12	ZNF419	-0.570645	2.8327e-09
AMACR	0.838385	2.98818e-15	CRIP2	0.794202	1.07131e-12	MPEG1	0.825055	2.90881e-09
FAM49A	-0.956425	2.98818e-15	HIC1	0.87213	1.10705e-12	CADPS2	0.559758	2.93139e-09
GRAMD1B	-1.09981	2.98818e-15	WWC3	0.573046	1.14275e-12	FAM78A	0.628272	3.0123e-09
CCDC80	-1.2744	2.98818e-15	JAM3	0.677904	1.1839e-12	UCKL1AS1	-0.817767	3.19513e-09
ALPL	-0.885233	3.09574e-15	ADAMTS14	0.80816	1.21044e-12	CD300A	0.747234	3.2595e-09
KANK2	-0.570573	3.21053e-15	FGFR1	0.920817	1.23161e-12	ACSS1	-0.559599	3.2595e-09
MDGA1	-1.11268	3.38992e-15	LOC150776	0.584239	1.25226e-12	AQP9	1.36586	3.28909e-09
SCIMP	-1.08664	3.42228e-15	TFRC	-0.712257	1.25305e-12	SAMD5	1.17494	3.32597e-09
LAYN	-0.907367	3.50751e-15	ME2	-0.6579	1.27537e-12	HSPA4L	0.97205	3.35166e-09
AKAP13	-0.523515	3.50871e-15	MAL2	-0.611821	1.28619e-12	PPP1R26AS1	-0.512425	3.36278e-09
AKT3	-0.864362	3.57886e-15	THBS2	1.57263	1.29364e-12	SLC22A3	-0.718421	3.4317e-09
C12orf57	-0.737996	3.79868e-15	ZSWIM9	0.6123	1.29704e-12	SLC39A5	-1.13408	3.4317e-09
CFP	-0.901414	3.87582e-15	NDOR1	0.51098	1.32464e-12	ASIC1	-0.593656	3.43205e-09
TNFRSF18	-1.04029	3.9669e-15	ZBTB12	0.676273	1.35959e-12	PLXNC1	0.705212	3.43205e-09
SLC2A5	-1.05921	4.14051e-15	EVA1B	0.80847	1.42137e-12	BHLHB9	-0.522334	3.59573e-09
FRMD6	-0.996581	4.14869e-15	NEURL4	0.522206	1.42916e-12	MLH1	-0.592905	3.63143e-09
WIPF1	-0.772799	4.17022e-15	PHLDB3	0.618341	1.4711e-12	DOC2B	0.985506	3.66061e-09
RBL1	0.545958	4.24465e-15	GSR	-0.621429	1.47605e-12	KCTD12	0.809419	3.78078e-09
RTN2	-0.773433	4.25821e-15	FBLN5	0.91947	1.51001e-12	SLC16A3	0.534719	3.81928e-09
E2F5	0.568748	4.36257e-15	MZT1	-0.706005	1.51001e-12	ALOX5AP	0.719428	3.91658e-09
TNFRSF8	-1.01083	4.36257e-15	ITGA11	1.24316	1.5208e-12	RRN3P1	-0.578277	3.95202e-09
JAK3	-0.730946	4.56508e-15	SKP2	-0.553711	1.52592e-12	CD300LF	0.8399	4.0694e-09
IL2RB	-0.998353	4.59657e-15	PAPSS2	-0.872654	1.55156e-12	STAG3L5PPVRIG2PPILRB	-0.634688	4.17935e-09
MS4A4A	-1.17525	4.61924e-15	B3GNT5	-0.596286	1.55687e-12	ZNF608	-0.568076	4.25484e-09
SLC5A6	0.655363	4.66945e-15	MCOLN1	0.507107	1.61521e-12	HLADQA1	0.941835	4.28938e-09
ETS1	-0.711386	4.70927e-15	PLPP7	0.957017	1.62568e-12	CD48	0.832868	4.38563e-09
ACSL5	0.536536	4.85905e-15	PCDH12	0.654925	1.64206e-12	MIR17HG	-0.754749	4.44616e-09
TMEM200B	-0.991565	4.94504e-15	AHCYL2	-0.852175	1.65715e-12	CD7	0.926776	4.49783e-09
APBA2	-0.903296	5.01063e-15	SOGA1	0.736641	1.68688e-12	WARS	0.558737	4.55525e-09
SYNGR1	-1.07441	5.01063e-15	VASH1	0.734781	1.7628e-12	ETV5	0.710094	4.57831e-09
RAB31	-1.00973	5.04198e-15	ERI1	-0.610289	1.79724e-12	HCK	0.742125	4.66484e-09
KCNMB1	-1.19037	5.31864e-15	CERCAM	1.00771	1.80601e-12	MYOF	0.509567	4.77845e-09
AMOTL1	-0.975142	5.37563e-15	FHL3	0.728412	1.93383e-12	N4BP2L2IT2	-0.676726	5.12272e-09
C17orf107	-0.794148	5.55215e-15	ZNF362	0.546283	1.94803e-12	NAALADL2	-0.789414	5.29209e-09
LILRB3	-0.988609	5.64995e-15	ZNF135	1.06673	2.02089e-12	LILRB2	0.804435	5.32838e-09
PDLIM4	-1.01051	5.73288e-15	SLC41A2	-0.73879	2.04177e-12	BTK	0.799669	5.3655e-09
SLC4A11	-1.28751	5.97824e-15	SMIM31	-1.20713	2.05378e-12	PLCB4	-1.05642	5.39316e-09
CPNE5	-0.794159	6.01747e-15	LOXL1	0.932617	2.05397e-12	MS4A4A	0.899499	5.47063e-09
PTPN14	-0.632979	6.04355e-15	RARA	0.534405	2.05896e-12	SCML1	-0.531743	6.11362e-09
GAS7	-0.937496	6.17201e-15	COL1A1	1.2584	2.0621e-12	AIFM3	-1.02779	6.13123e-09
TENM4	-1.16516	6.2084e-15	TRPV4	1.03609	2.15873e-12	ANKRD37	0.62031	6.21556e-09
TMEM140	-0.502971	6.42177e-15	MN1	1.1219	2.16596e-12	ROMO1	-0.600966	6.21556e-09
SYTL3	-0.583452	6.88347e-15	EVL	0.78524	2.16596e-12	TNFRSF25	-0.62847	6.25308e-09
UBA7	-0.598268	6.93619e-15	PDE2A	0.867375	2.18978e-12	WASH2P	-0.522789	6.3112e-09
PRKCB	-1.11038	7.1725e-15	IQGAP2	-0.994904	2.20099e-12	MOGAT3	-0.909873	6.36639e-09
FHL3	-0.687528	7.24403e-15	ATP8B2	0.896665	2.20228e-12	TMEM176B	-0.646932	6.39642e-09
TNS1	-1.05887	7.79962e-15	KCTD7	0.563841	2.24033e-12	CD180	0.856176	6.47231e-09
PDGFRB	-0.839033	7.79962e-15	INHBB	1.3417	2.41113e-12	CARD16	0.536819	6.47231e-09
SRGN	-1.03279	7.81524e-15	NATD1	0.689602	2.41406e-12	RND1	0.596554	6.57237e-09
HEG1	-0.839762	7.95907e-15	C1RLAS1	0.758952	2.50601e-12	WASH9P	-0.511216	6.6802e-09
KRT7	-1.29244	8.04498e-15	KIF11	-0.577331	2.5723e-12	LAG3	0.823592	6.73937e-09
C8orf33	0.625608	8.20021e-15	PLEKHO2	0.705534	2.59551e-12	TIGIT	0.9023	6.87056e-09
TBXA2R	-0.669504	8.30849e-15	POLE2	-0.613715	2.65976e-12	CSF2RB	0.828261	6.87056e-09
RNF144A	-0.721656	8.41827e-15	SLC13A4	0.985741	2.85899e-12	GBP4	0.92014	7.45118e-09
HSPE1	0.502987	8.678e-15	MPC2	-0.525983	3.00323e-12	SUSD3	-0.87439	8.04175e-09
NFE2L3	0.504695	8.73671e-15	TSPAN13	-0.745503	3.04321e-12	CCDC88A	0.713455	8.0614e-09
FAM92A	0.739754	8.99641e-15	CYB5R4	-0.545582	3.11646e-12	IFI16	0.716934	8.12639e-09
CRIP2	-0.738688	9.28699e-15	PRAF2	0.658362	3.22194e-12	IKZF2	0.69232	8.35718e-09
TRIM22	-0.950003	1.0032e-14	ATP8B1	-0.548913	3.246e-12	HLADMB	0.79694	8.8405e-09
DUSP4	-1.43159	1.00552e-14	C20orf194	0.917679	3.27113e-12	HCLS1	0.626448	9.68615e-09
RBIS	0.65135	1.0394e-14	MIER3	-0.548685	3.27819e-12	PKIB	0.903924	9.78667e-09
APOL4	-0.985618	1.17604e-14	GJA4	0.777378	3.28588e-12	KRT7	0.981923	9.79383e-09
DOCK10	-0.837276	1.18872e-14	EIF1AX	-0.547277	3.34784e-12	SLC11A1	0.820665	1.01434e-08
INKA2	-0.673518	1.20418e-14	CASTOR3	0.644748	3.35142e-12	FYN	0.586557	1.01843e-08
VAMP5	-0.814111	1.22771e-14	FBXO10	0.542225	3.35378e-12	AIF1	0.658417	1.03759e-08
FLT4	-0.773889	1.2319e-14	SLC26A11	0.534137	3.35378e-12	PLAAT4	0.914082	1.05008e-08
SYNDIG1	-1.19801	1.30303e-14	PDLIM4	1.05531	3.42534e-12	APOL4	0.750908	1.07957e-08
MEIS1	-0.937645	1.31817e-14	GAS1	1.68596	3.43628e-12	IGSF6	0.698994	1.1035e-08
IL1R1	-0.808962	1.36176e-14	GOLT1B	-0.609728	3.4875e-12	UBE2L6	0.602158	1.12347e-08
SPP1	-1.86452	1.42728e-14	SDCBP	-0.5153	3.57158e-12	IKZF1	0.80851	1.1511e-08
RFLNB	-0.647428	1.45722e-14	PTPRM	0.710418	3.65033e-12	S100A14	0.643397	1.19641e-08
CLEC7A	-1.12417	1.46929e-14	AGL	-0.59814	3.66964e-12	LILRB4	0.919375	1.20363e-08
NOTCH3	-0.794247	1.48553e-14	CALHM2	0.759801	3.77219e-12	PROX1	-0.765303	1.21284e-08
TSPYL5	-0.904928	1.52939e-14	FAM193B	0.544046	3.8363e-12	CD84	0.877316	1.21504e-08
CTSB	-0.544071	1.52939e-14	NRIP2	0.553899	3.97617e-12	ZNF503AS2	-0.565531	1.21758e-08
BCL2A1	-1.20506	1.54716e-14	PREX1	0.701325	3.97819e-12	DDX60L	0.550734	1.23318e-08
ACE2	1.67842	1.55867e-14	SMTN	0.564053	4.08208e-12	TMEM255B	-0.683443	1.31013e-08
TBC1D8	-0.523397	1.58054e-14	STXBP6	-0.768488	4.11309e-12	HAPLN3	0.726612	1.32896e-08
DBN1	-0.786454	1.59798e-14	FBXL22	0.723918	4.18243e-12	SSUH2	-1.05152	1.32896e-08
KLHDC8B	-0.666042	1.59973e-14	POF1B	-0.610769	4.65405e-12	PIK3R5	0.740516	1.34299e-08
FBN1	-1.05504	1.65307e-14	STK36	0.509834	4.68662e-12	CBFA2T3	1.06544	1.36758e-08
ADAMTS1	-0.806481	1.68132e-14	MDGA1	1.14597	4.69381e-12	HLADPA1	0.889271	1.38697e-08
ARHGAP31	-0.721508	1.72589e-14	EGFL8	0.865129	4.70934e-12	MRC1	0.994739	1.40768e-08
RASSF4	-0.649997	1.73606e-14	PNPLA6	0.507882	4.75484e-12	SLC6A8	0.815499	1.45803e-08
MYRF	-1.23901	1.75003e-14	SRPK1	-0.507366	4.75803e-12	CCL5	0.852095	1.49422e-08
CDKN2B	-0.893398	1.77433e-14	PPP1R18	0.660023	4.96722e-12	GBP1	0.686078	1.50021e-08
RASGRP3	-0.696725	1.80972e-14	DCUN1D1	-0.509689	5.12111e-12	PIK3R6	0.66253	1.51088e-08
SULF1	-1.23358	1.83936e-14	ZNF853	1.20004	5.1216e-12	FCGR3A	0.963294	1.52864e-08
SLC4A4	-1.85392	1.90087e-14	TUBGCP6	0.575487	5.17406e-12	FPR1	1.08046	1.54007e-08
TCN2	-0.719845	1.95048e-14	POC1B	-0.581367	5.17684e-12	ARHGAP30	0.671721	1.55437e-08
NEK3	0.684995	1.98924e-14	RBP5	0.792287	5.18477e-12	TAGAP	0.770752	1.55761e-08
PRR16	-0.934754	2.12891e-14	VAT1	0.588788	5.24191e-12	ADGRE2	0.67942	1.58062e-08
VAT1	-0.557315	2.13205e-14	UCHL1	1.34511	5.29871e-12	SELPLG	0.662224	1.59949e-08
CXCL16	-0.560413	2.19403e-14	ABTB1	0.628932	5.34779e-12	DOK2	0.710669	1.59981e-08
SH2B3	-0.511726	2.22243e-14	RRM2	-0.545898	5.34779e-12	LYPD5	0.729493	1.67376e-08
NLRC3	-0.722757	2.29672e-14	LTB4R	0.831699	5.4392e-12	SELL	0.903939	1.69371e-08
COL3A1	-1.07	2.4783e-14	ARL5B	-0.536825	5.49237e-12	MS4A7	0.762526	1.77209e-08
AHNAK2	-1.28963	2.64002e-14	NUSAP1	-0.565429	5.49237e-12	LARGE2	-0.842538	1.77209e-08
SLFN5	-0.879962	2.71998e-14	NDRG4	0.775884	5.49305e-12	PRKCB	0.827519	1.79799e-08
CTHRC1	-1.14271	2.72157e-14	ZCCHC24	0.922825	5.58373e-12	ARHGAP9	0.665718	1.82762e-08
TRERF1	-0.814888	2.72323e-14	PPP4R2	-0.550896	5.60133e-12	DOCK2	0.765719	1.89085e-08
DPYSL3	-1.01056	2.81448e-14	EVC	1.1291	5.78963e-12	FGL2	0.812012	1.95012e-08
ZEB2	-0.875413	2.83953e-14	ZNF316	0.556208	5.86947e-12	BLNK	0.568221	1.99178e-08
HLADRA	-1.12728	2.84909e-14	HSPB6	1.65656	5.98326e-12	ANKRD13B	-0.52834	2.02338e-08
NFIC	-0.599973	2.87464e-14	C3orf33	-0.502416	6.02908e-12	SEMA3A	-0.775752	2.02961e-08
TNXB	-1.26451	2.88442e-14	ADGRB2	0.988562	6.16052e-12	CD52	0.717137	2.06446e-08
HLADMB	-1.02564	2.94139e-14	STK26	-0.608992	6.49551e-12	GRAMD1B	0.805502	2.09024e-08
PHLDB1	-0.5658	3.00498e-14	SEMA3G	0.937779	6.53655e-12	GSDMB	0.585515	2.13477e-08
HTRA1	-0.808283	3.04882e-14	TMEM68	-0.552268	6.54309e-12	SPHK1	0.806301	2.14126e-08
EPB41L3	-1.15315	3.08543e-14	TDP2	-0.610297	6.55298e-12	ZFP30	-0.597313	2.15935e-08
AQP9	-1.70945	3.17291e-14	AFG3L1P	0.581904	6.55298e-12	RAP1GAP	0.785939	2.23661e-08
ARHGEF15	-0.695202	3.17662e-14	UBXN8	-0.697203	7.19708e-12	EPB41L3	0.873061	2.24872e-08
ADAP2	-0.647423	3.18526e-14	FAM167B	0.584221	7.3075e-12	CD96	0.815484	2.25824e-08
VASN	-0.750957	3.26077e-14	SLC35A1	-0.556737	7.47722e-12	NLRP3	0.630361	2.29327e-08
RCSD1	-0.778878	3.27944e-14	RASL12	0.753506	7.65175e-12	CD163	0.979777	2.34886e-08
SLC16A3	-0.671199	3.43619e-14	ELN	1.13956	7.73959e-12	LINC00174	-0.563336	2.35923e-08
TRNP1	-1.36046	3.538e-14	NOS3	0.756817	7.73959e-12	TMEM273	0.700212	2.35923e-08
LCAT	-0.679828	3.60109e-14	DNASE1	0.740454	7.77966e-12	APOL2	0.501152	2.35923e-08
TLR2	-0.884947	3.62461e-14	HSD17B11	-0.502205	8.18474e-12	LILRB1	0.763044	2.39841e-08
HLADRB5	-1.27382	3.63408e-14	TXNDC16	-0.585062	8.18474e-12	APBB1IP	0.712859	2.46419e-08
SCML1	0.675105	3.66631e-14	ELMOD2	-0.523684	8.23745e-12	FREM1	-1.30655	2.47845e-08
DGKA	-0.683975	3.68377e-14	FBXO5	-0.520302	8.27612e-12	FAM49A	0.696801	2.50392e-08
NRROS	-0.763228	3.78694e-14	CCNE2	-0.64032	8.31453e-12	GSEC	0.703103	2.50392e-08
KCNK6	-0.598026	3.86839e-14	AMDHD2	0.633977	8.59626e-12	TNFAIP2	0.659287	2.51494e-08
PLEK	-1.16879	3.92542e-14	HELZ2	0.673287	8.84567e-12	KIAA0513	0.565869	2.53509e-08
A1CF	1.04846	3.92574e-14	KCNE4	0.964906	9.18309e-12	ACTL10	-0.637366	2.57141e-08
PRF1	-1.08114	4.02362e-14	UCKL1AS1	1.07456	9.52028e-12	SLAMF7	0.980266	2.60412e-08
PHOSPHO2	0.573354	4.1873e-14	LGALS1	0.86446	9.78309e-12	ABLIM2	-0.580363	2.66018e-08
TANC2	-1.00125	4.21064e-14	AP5Z1	0.534951	1.00913e-11	ECI2	0.544774	2.76135e-08
COMMD7	0.531081	4.32007e-14	SYP	0.877103	1.01808e-11	ADAM8	0.709904	2.7948e-08
IL2RA	-1.10573	4.41761e-14	CBLN3	0.643496	1.02697e-11	THEMIS2	0.571193	2.80596e-08
CD248	-0.872608	4.50269e-14	NDC80	-0.599655	1.08485e-11	RHBDL2	0.906021	2.82275e-08
SEMA7A	-0.859458	4.54583e-14	MRGPRF	1.09628	1.09333e-11	FER1L4	-1.02401	2.86885e-08
CCR5	-0.976565	4.60494e-14	NUAK1	0.798476	1.09521e-11	CTSL	0.588737	2.9595e-08
COL5A1	-0.938546	4.66512e-14	ASPH	-0.560855	1.12713e-11	RPL22L1	0.737877	2.9595e-08
HLADMA	-0.894301	4.67536e-14	PKN1	0.592113	1.12713e-11	SASH3	0.676874	3.028e-08
THBD	-0.684255	4.70701e-14	DPYSL3	1.056	1.13788e-11	DMD	-0.819584	3.03769e-08
SLC19A3	1.62223	4.80949e-14	FMNL3	0.615484	1.15447e-11	SMIM31	0.837033	3.04307e-08
LOX	-0.980765	4.82043e-14	GPX3	0.967834	1.19804e-11	ST8SIA4	0.629163	3.06538e-08
TMEM68	0.518154	4.94532e-14	CBX7	0.560528	1.21054e-11	RGS1	0.785166	3.07789e-08
CD180	-1.08335	4.9969e-14	AXL	0.848939	1.24743e-11	RIMS3	0.748082	3.07854e-08
FAM110D	-0.780727	5.07718e-14	STARD3	0.518636	1.25279e-11	GGH	-0.688789	3.09489e-08
CCDC8	-1.03105	5.1975e-14	PILRB	1.04207	1.2655e-11	FRRS1	0.609075	3.09548e-08
PROSER1	0.559616	5.2533e-14	CRYBG1	-0.589803	1.31855e-11	CASC15	-0.692631	3.10819e-08
ARHGAP10	-0.923644	5.48399e-14	PLA2G4C	0.85953	1.32405e-11	RHOV	0.812023	3.21224e-08
CCL4	-1.0726	5.68363e-14	DOK3	0.756406	1.32623e-11	P2RY1	0.723656	3.27018e-08
AQP3	-1.24677	5.86725e-14	MRAS	0.920095	1.35583e-11	ITGB2	0.809403	3.27765e-08
ADAMTS7	-0.764113	5.93712e-14	THY1	0.835692	1.38432e-11	TMPRSS13	-1.06723	3.28532e-08
NKG7	-1.17432	6.53111e-14	PCED1A	0.688929	1.43286e-11	ITGAX	0.749661	3.42192e-08
PHLDB2	-0.981844	6.5721e-14	CHST12	0.533995	1.49456e-11	CD163L1	0.802737	3.5041e-08
ANK1	-1.04214	6.9779e-14	MSC	0.814998	1.49456e-11	SCIMP	0.784702	3.56218e-08
MPEG1	-1.01589	7.23885e-14	SH3TC1	0.571371	1.5074e-11	STARD4	0.507725	3.61292e-08
GPX3	-0.912973	7.3976e-14	WASH6P	0.627277	1.53042e-11	NOS2	1.14208	3.68689e-08
SHANK3	-0.656255	7.73455e-14	LENG8	0.704449	1.5371e-11	SERTAD4	0.871808	3.85891e-08
CDH11	-0.937897	7.75131e-14	MGP	1.18453	1.61128e-11	FGR	0.744333	3.98103e-08
HSPH1	0.699153	7.94792e-14	DNAJB14	-0.519047	1.64006e-11	KCNAB2	-0.53642	4.0601e-08
CCL5	-1.09525	8.10272e-14	TIPIN	-0.526204	1.66592e-11	GALNT5	0.612803	4.23167e-08
CMTM3	-0.709901	8.33957e-14	PDGFB	0.656499	1.68142e-11	ELOVL7	0.596268	4.23975e-08
KLF9	-0.758954	8.44351e-14	NRROS	0.794896	1.69096e-11	DAPK2	-0.572354	4.25195e-08
MS4A7	-0.983901	8.6638e-14	CD248	0.911065	1.71871e-11	IL7R	0.792735	4.35468e-08
MMP9	-1.27002	9.2026e-14	LIPE	0.699848	1.73846e-11	C2CD4A	0.960395	4.42701e-08
C14orf132	-1.00553	9.56985e-14	SNED1	0.802362	1.79584e-11	SESN1	-0.691708	4.48673e-08
CD93	-0.727012	9.62752e-14	SLC35G1	-0.517292	1.94738e-11	GPR183	0.734472	4.49268e-08
WDR81	-0.524243	9.62752e-14	DAAM2	0.808074	2.06646e-11	ADCY10P1	-0.554064	4.52007e-08
ITGA7	-0.714726	9.86907e-14	ZNF469	1.11514	2.11531e-11	C1QA	0.717792	4.76253e-08
FOLR2	-1.20081	1.00502e-13	STRADB	-0.502303	2.1483e-11	ADGRG3	0.991444	4.87343e-08
COL15A1	-0.881567	1.00791e-13	AMOTL2	0.509757	2.16248e-11	FOXQ1	-0.858397	4.89845e-08
LOXL4	-0.966592	1.04508e-13	LOC155060	0.871482	2.16801e-11	PALLD	0.508065	5.04751e-08
CD209	-1.17549	1.05722e-13	APBB3	0.588443	2.17947e-11	MYO1G	0.664059	5.17317e-08
NXPE3	-0.598493	1.08547e-13	ZNF467	0.834209	2.1836e-11	DNAH1	-0.589681	5.21296e-08
SAMD13	0.858372	1.17362e-13	ACACB	0.723667	2.20896e-11	HOXAAS2	-0.548755	5.3192e-08
NOVA2	-0.702913	1.18112e-13	USP53	-0.534251	2.21699e-11	STEAP4	0.836599	5.42251e-08
RNF144B	-0.646547	1.19169e-13	GMDS	-0.569335	2.24755e-11	PPP1R16B	0.681754	5.67998e-08
LY86	-0.943118	1.26756e-13	CENPA	-0.510908	2.27311e-11	TRERF1	0.598427	5.77137e-08
FBLN5	-0.825803	1.29946e-13	KITLG	-0.790077	2.27311e-11	KLHL6	0.766283	5.84517e-08
PODNL1	-0.824626	1.29946e-13	HEYL	0.710562	2.29536e-11	CD28	0.723551	5.94376e-08
AFAP1L1	-0.655084	1.29966e-13	TECPR1	0.508218	2.33922e-11	FOXA1	0.990714	6.00735e-08
GIMAP6	-0.808272	1.30005e-13	UBE2V2	-0.534835	2.36905e-11	SLC16A2	0.71382	6.16339e-08
FAP	-1.24181	1.32034e-13	MEGF8	0.54944	2.42363e-11	STAG3L5P	-0.61059	6.27107e-08
TPST1	-0.819363	1.33652e-13	CD27AS1	0.500207	2.44844e-11	GNG2	0.529538	6.32313e-08
ADGRA2	-0.780705	1.34696e-13	NFASC	0.955184	2.47083e-11	GTF2IP20	-0.561604	6.33669e-08
ABCA7	-0.662109	1.36234e-13	KCNC3	0.853016	2.51743e-11	CES3	0.896892	6.62894e-08
EVI2B	-1.00142	1.36234e-13	HSPB8	1.11157	2.5634e-11	SIGLEC10	0.743257	6.72021e-08
LILRA5	-1.08732	1.38998e-13	TUBA1A	0.781943	2.58809e-11	EPM2AIP1	-0.629396	6.74711e-08
APOL2	-0.646764	1.42137e-13	PNPLA7	0.904464	2.6999e-11	SATB2	-0.717106	6.8577e-08
PSD	-0.855572	1.43051e-13	HMCN1	1.142	2.71634e-11	CLEC2B	0.668174	6.939e-08
GASAL1	0.730401	1.45742e-13	PPP2R2A	-0.540263	2.79843e-11	PILRA	0.734228	7.11382e-08
PLLP	-0.892868	1.51225e-13	FUT4	-0.509763	2.80662e-11	PRF1	0.79368	7.12184e-08
LRRC8C	-0.694211	1.51718e-13	ABHD3	-0.574802	2.82012e-11	LAIR1	0.686367	7.17461e-08
CLEC11A	-0.744434	1.54369e-13	SPTBN5	1.17064	2.91788e-11	LZTS3	-0.654142	7.40368e-08
USHBP1	-0.619934	1.57525e-13	EHD3	0.723009	2.94115e-11	PM20D2	-0.612298	7.72274e-08
SRRM3	-1.00368	1.57853e-13	KIF18A	-0.519324	2.98198e-11	CARMIL3	-0.646551	8.03028e-08
AK9	0.553609	1.58232e-13	NPM1	-0.537956	3.00692e-11	GRHL1	0.573375	8.08432e-08
THBS2	-1.40259	1.6514e-13	PRPF6	0.522707	3.03622e-11	DNAH14	-0.833733	8.178e-08
RAC2	-0.685128	1.65842e-13	RFTN1	0.710836	3.06302e-11	PLXDC2	0.748574	8.27637e-08
CCDC69	-0.786553	1.66505e-13	SOX17	0.844924	3.08452e-11	WAS	0.61252	8.33045e-08
LTB	-0.907145	1.71543e-13	KIAA1755	0.890559	3.13199e-11	KCNK5	-0.505849	8.55057e-08
ACP5	-0.820307	1.72179e-13	C5orf30	-0.511416	3.15861e-11	SOCS3	0.572087	8.62834e-08
UBE2E2	-0.853258	1.72775e-13	CDKN3	-0.588748	3.16794e-11	PLA2G7	0.68025	8.7241e-08
EFNA5	-1.38676	1.75458e-13	GLI1	0.911897	3.23954e-11	ODF3B	0.61416	8.86515e-08
ST6GALNAC2	-1.04398	1.76446e-13	CLDN12	-0.511633	3.27587e-11	FGFR2	0.854673	8.98171e-08
ADCY7	-0.746258	1.76446e-13	SCARF1	0.644109	3.32358e-11	KLF7	-0.558638	9.08802e-08
DYRK3	-0.64827	1.77584e-13	DENND1B	-0.51271	3.32358e-11	TRIB3	-0.548429	9.10748e-08
TIGIT	-1.12018	1.78359e-13	TIMP3	1.20865	3.53728e-11	C5AR1	0.66347	9.2894e-08
TOX2	-0.80023	1.79662e-13	CCDC80	1.25686	3.56969e-11	ZNF385A	0.607307	9.40497e-08
LYNX1	-1.0872	1.87375e-13	MAP3K10	0.515697	3.60521e-11	CD4	0.649477	9.62502e-08
USP18	-0.782284	1.95893e-13	BMP1	0.52742	3.76022e-11	FRMD1	-1.20484	9.664e-08
CYBB	-1.02618	1.98319e-13	GPR68	0.92505	3.8304e-11	ENO2	0.633514	9.664e-08
GLIS2	-0.838123	2.00166e-13	ZNF707	0.512486	3.99995e-11	ATP8A1	0.595862	9.67106e-08
HPSE	-0.715684	2.03723e-13	CEP70	-0.654391	4.00049e-11	ST6GALNAC2	0.777027	9.89366e-08
CHST2	-0.790345	2.11721e-13	FMNL1	0.770724	4.02969e-11	PSTPIP1	0.568619	1.00105e-07
ST3GAL6	-0.821139	2.14946e-13	CHST3	0.911544	4.17619e-11	PIK3CD	0.603691	1.03709e-07
CAV2	-0.765949	2.21464e-13	CDCA2	-0.709423	4.24588e-11	SCIN	0.838946	1.06534e-07
FAM214B	-0.504412	2.34797e-13	ATG9B	1.03442	4.3094e-11	ZNF606	-0.876398	1.08181e-07
ADAMTS14	-0.715542	2.3661e-13	SRFBP1	-0.519289	4.37781e-11	VAV2	-0.552028	1.08343e-07
CAV1	-0.733032	2.40361e-13	NR3C2	-0.893515	4.42997e-11	CD37	0.722442	1.10179e-07
MMP25	-0.865159	2.42095e-13	ORAI2	0.605228	4.46979e-11	MSR1	0.928535	1.12359e-07
RHOF	-0.926639	2.42202e-13	ADCY5	1.15401	4.52249e-11	NCF1	0.809517	1.13474e-07
BCL6B	-0.703933	2.44327e-13	NDN	0.85924	4.55435e-11	PTPRD	-1.10005	1.16456e-07
SLC9A9	-0.859227	2.56917e-13	KATNBL1	-0.509117	4.64493e-11	PFKFB4	0.524595	1.17625e-07
ASPHD2	-0.82013	2.59387e-13	ELOVL6	-0.550029	4.67821e-11	SYTL1	0.705313	1.17941e-07
CLDN5	-0.968949	2.59387e-13	COL1A2	1.09822	4.78954e-11	IFITM10	0.607806	1.18041e-07
OLFM1	-1.03731	2.63226e-13	ZNF154	0.756499	4.90289e-11	NT5E	0.708996	1.19136e-07
SYT11	-0.781977	2.75161e-13	NAB2	0.545429	5.36802e-11	SLC2A5	0.737648	1.25627e-07
UBE2C	0.566717	2.9273e-13	C3	1.36463	5.36802e-11	ACSF2	-0.508998	1.27357e-07
LYZ	-1.56696	2.95324e-13	CCDC9B	0.767237	5.48942e-11	ADIRFAS1	-0.670476	1.28261e-07
LYVE1	-1.1558	2.96408e-13	NRP2	0.883154	5.51625e-11	SPI1	0.665882	1.29954e-07
C5AR2	-0.788079	3.01032e-13	MRNIP	0.507225	5.72305e-11	GDA	0.673169	1.30694e-07
CDH5	-0.662676	3.07081e-13	BCL6	0.597574	5.79033e-11	FGD2	0.586633	1.32555e-07
ARHGEF6	-0.768926	3.07304e-13	MZF1	0.635854	5.85199e-11	CCL28	0.836864	1.33854e-07
PDE2A	-0.772574	3.20821e-13	PROCA1	0.783905	5.96096e-11	HLADPB1	0.745332	1.38487e-07
CCN4	-0.963009	3.25434e-13	CENPE	-0.691556	6.14736e-11	GMFG	0.504766	1.43403e-07
PCDH7	-1.01474	3.28898e-13	MSTO2P	0.672041	6.15171e-11	IL16	0.631213	1.44021e-07
PAPPA	-0.963803	3.36355e-13	CPXM1	0.907102	6.15171e-11	HHEX	0.588484	1.4486e-07
EGR2	-0.993126	3.46394e-13	FAM110B	0.98789	6.18262e-11	PILRB	-0.712699	1.46965e-07
GBP5	-1.27702	3.46394e-13	PLEKHO1	0.709327	6.26244e-11	GBP2	0.529025	1.51427e-07
VAMP1	-0.557677	3.66636e-13	NXPH3	1.48387	6.49062e-11	TRMT12	-0.511479	1.52347e-07
POU2AF1	-1.44073	3.83052e-13	RAB34	0.811764	6.75874e-11	PLEKHG4	-0.566844	1.54641e-07
SARDH	-0.798045	3.83197e-13	LOC100287896	-0.505733	7.14731e-11	APOL3	0.659797	1.55149e-07
LTBP2	-0.916573	4.1571e-13	RPS3A	-0.653031	7.25319e-11	C1QB	0.754795	1.55245e-07
FNDC1	-1.3592	4.355e-13	ITGA10	0.866714	7.34896e-11	LRRC25	0.673818	1.5613e-07
ROR2	-1.12589	4.4295e-13	GBGT1	0.898857	7.56104e-11	RNF144A	0.504016	1.59133e-07
MRC1	-1.24044	4.44722e-13	CPXM2	1.2213	7.56997e-11	MATK	0.749341	1.59826e-07
PCDH12	-0.576905	4.48887e-13	SYNM	1.34171	7.62829e-11	INPP5J	-0.520772	1.61588e-07
NOX1	1.26372	4.61901e-13	TNFRSF25	0.804564	7.75805e-11	MAPK8IP1	-0.594984	1.63906e-07
AIF1	-0.813097	4.72135e-13	LINC00174	0.748688	7.7795e-11	FBXO2	-1.13107	1.66047e-07
HUNK	1.32973	4.82393e-13	RHBDF1	0.533111	7.79027e-11	LILRB3	0.684875	1.69536e-07
TXNDC9	0.532243	5.11387e-13	TBCA	-0.5029	8.0035e-11	TYMP	0.679073	1.69953e-07
JPH2	-1.12478	5.50946e-13	NBPF14	0.52795	8.40748e-11	STRIP2	0.534202	1.70251e-07
UBTD1	-0.6053	5.54274e-13	TYMS	-0.62496	8.43592e-11	CSF3R	0.869373	1.8155e-07
LOXL3	-0.50867	5.62764e-13	GSDME	0.955181	8.56889e-11	SERPINB5	1.16453	1.89314e-07
C1S	-0.906009	5.67039e-13	DNA2	-0.594642	8.8605e-11	NXPH4	1.32447	1.91475e-07
EHD3	-0.671563	5.72409e-13	HEY2	0.766569	8.96892e-11	CFTR	-0.904029	1.93429e-07
UBE2L6	-0.742826	5.75237e-13	FLNC	1.19855	9.02338e-11	GPR153	-0.552879	1.97444e-07
ETV5	-0.854639	5.79127e-13	G2E3	-0.55364	9.05677e-11	CD177	1.39159	1.97998e-07
TENT5A	-0.630247	5.79544e-13	PPM1M	0.575416	9.14407e-11	TMEM220	0.674836	2.02899e-07
HILPDA	0.61403	5.80621e-13	CAVIN3	0.894645	9.3113e-11	LINC02604	-0.55342	2.05791e-07
DIPK2B	-0.650391	5.88842e-13	C11orf95	0.616954	9.39778e-11	BCAT1	0.74359	2.1901e-07
SETBP1	-0.872354	5.9186e-13	RAD51AP1	-0.58224	9.49152e-11	CYP4F3	-0.735502	2.25306e-07
FOXP3	-0.85718	6.07522e-13	PRKCZAS1	0.740941	9.72842e-11	ITK	0.742803	2.27328e-07
IFI6	-1.06483	6.28509e-13	NOTCH1	0.601146	9.96184e-11	ITGAM	0.83528	2.32683e-07
DACT1	-0.927887	6.43457e-13	PCOLCE	0.845186	1.0054e-10	MAPRE3	-0.509127	2.37535e-07
PDPN	-0.870585	6.4861e-13	BMP8A	0.795839	1.01805e-10	TMEM64	0.581268	2.4121e-07
CCN2	-0.773528	6.91757e-13	GLCE	-0.547313	1.03691e-10	RBBP8NL	-0.559295	2.43311e-07
C11orf96	-0.859806	6.95032e-13	PODNL1	0.842111	1.06034e-10	SLFN11	0.665779	2.4436e-07
FEZ1	-0.722299	7.31297e-13	TBXA2R	0.65487	1.06153e-10	IL21R	0.77958	2.56706e-07
CCR1	-0.914578	7.67412e-13	CCN2	0.812684	1.06669e-10	TANC2	0.705384	2.57357e-07
ECM1	-0.743888	7.95857e-13	WASH3P	0.526381	1.07621e-10	C15orf48	0.725605	2.57991e-07
ADAM28	-0.994233	7.99136e-13	LOXL4	0.982324	1.12265e-10	PTPRR	0.852555	2.60474e-07
CHN2	0.835574	8.13042e-13	NOSTRIN	-0.63404	1.14832e-10	HENMT1	-0.631929	2.63954e-07
RHOJ	-0.692472	8.13929e-13	CRYZ	-0.696014	1.15305e-10	KRT15	-0.648711	2.67708e-07
BLVRA	-0.755885	8.18376e-13	LGI4	1.06078	1.15719e-10	TYROBP	0.69695	2.7149e-07
TAGLN	-1.00405	8.33557e-13	IL18BP	0.660762	1.16843e-10	TFCP2L1	-0.806352	2.78687e-07
NTM	-1.23354	8.50156e-13	RUNX1T1	0.985779	1.20545e-10	NKG7	0.830671	2.81056e-07
RNF43	0.845598	8.56866e-13	CLEC14A	0.644523	1.24399e-10	CD33	0.682703	2.81428e-07
UCHL1	-1.19759	8.72339e-13	LMF1	0.623629	1.25136e-10	ZNF605	-0.546973	2.82529e-07
FOXP4AS1	0.786638	8.9276e-13	WDR76	-0.534815	1.31755e-10	ASGR1	-0.790649	2.87926e-07
MAP1A	-0.856924	9.06698e-13	SYNPO	0.589588	1.31778e-10	MUC5B	1.55845	2.89453e-07
GPR173	-0.809413	9.10795e-13	MYH11	1.50538	1.32655e-10	MAFB	0.690006	2.89785e-07
KCNN3	-0.760657	9.57701e-13	COL5A1	0.937634	1.35562e-10	CMKLR1	0.699702	3.03711e-07
BST2	-1.16495	9.80792e-13	SERPINF1	0.851943	1.37198e-10	ITGAL	0.680453	3.0651e-07
C1QTNF6	-0.562823	9.81124e-13	SASS6	-0.566315	1.37198e-10	CSF1R	0.694552	3.09441e-07
ARHGEF4	-1.23624	9.85845e-13	FBLN7	0.819203	1.37543e-10	NPHP1	-0.511518	3.10192e-07
CHPF	-0.547239	9.85845e-13	HMGCS1	-0.592618	1.41658e-10	WASHC1	-0.525508	3.26055e-07
RRAD	-1.05397	1.04242e-12	HDAC10	0.599423	1.43002e-10	PDE4C	0.854471	3.26178e-07
PXMP4	0.50274	1.04242e-12	PTPRS	0.990463	1.46023e-10	NCKAP1L	0.657906	3.32543e-07
CDK14	-0.914457	1.04479e-12	NECTIN3	-0.850271	1.46123e-10	HLADRB5	0.885855	3.51114e-07
PFKP	-0.575689	1.04854e-12	KIF7	0.675215	1.47816e-10	FGFBP1	0.894346	3.57735e-07
KIAA1211	-0.84009	1.06475e-12	AMOTL1	0.940104	1.50956e-10	HGD	0.749228	3.60517e-07
TRAF3IP3	-0.858711	1.06511e-12	FAM20A	1.00638	1.5096e-10	NRP1	0.558183	3.63668e-07
LRRCC1	0.632362	1.09505e-12	CSAD	0.660349	1.54958e-10	LOC155060	-0.584459	3.65408e-07
AIF1L	-0.999934	1.12025e-12	ZNF775	0.51212	1.55934e-10	MIR155HG	0.644394	3.80144e-07
SOX17	-0.775732	1.16819e-12	ACPP	-1.0918	1.56279e-10	BHLHE41	0.65955	3.81295e-07
SATB2	0.920927	1.24146e-12	ADD3	-0.502182	1.60048e-10	SDCBP2	0.642026	3.81551e-07
NR3C1	-0.783107	1.24689e-12	MYO7A	0.820014	1.67145e-10	DENND2C	-0.713542	3.89414e-07
ZNF667AS1	-0.808292	1.27665e-12	STX19	-0.851602	1.68185e-10	NR1I2	-0.785355	4.04399e-07
F2RL3	-0.71752	1.30541e-12	DNHD1	0.68943	1.71698e-10	SEMA5A	-0.644239	4.13192e-07
BEGAIN	-0.908044	1.30565e-12	MEGF6	1.04769	1.72044e-10	IKZF3	0.729448	4.17537e-07
CCN1	-0.885804	1.32026e-12	SERPINB1	-0.578706	1.7763e-10	LRG1	0.644225	4.25644e-07
WDFY4	-0.980793	1.35175e-12	SLC27A1	0.644945	1.78004e-10	GPR34	0.719559	4.33326e-07
NDFIP2	0.515216	1.36082e-12	ZNF423	1.02293	1.82841e-10	SFMBT2	0.622503	4.45555e-07
COL5A2	-0.910927	1.36425e-12	KCNJ14	0.64602	1.93189e-10	HLADOA	0.833768	4.53439e-07
APOBEC3G	-0.876399	1.37519e-12	EGFL7	0.743677	1.94564e-10	BCO1	0.603465	4.63976e-07
MSR1	-1.20859	1.38994e-12	MIR29B2CHG	0.91476	1.96777e-10	KLHL29	-0.528843	4.77019e-07
RPL36A	0.571271	1.38994e-12	PLXND1	0.682077	1.97794e-10	GPX8	0.565233	4.98604e-07
ASCL2	1.39959	1.38994e-12	ZNF862	0.585772	2.05539e-10	NDUFA4L2	0.723911	4.99564e-07
TMEM204	-0.647354	1.38994e-12	CYHR1	0.51683	2.10944e-10	ZC3H12C	0.68891	5.1748e-07
LMO2	-0.605944	1.48944e-12	POLR3G	-0.730667	2.1559e-10	LAMA1	0.748242	5.42044e-07
SPN	-0.836946	1.50432e-12	MMP11	1.16254	2.2171e-10	VSIG2	1.44548	5.44909e-07
IRF9	-0.626354	1.54005e-12	STARD8	0.720853	2.2183e-10	IRF4	0.92911	5.54652e-07
DDR2	-0.996675	1.57291e-12	CCL28	-1.1459	2.25557e-10	GALNT8	1.02881	5.65361e-07
IYD	0.898453	1.64366e-12	KCNAB2	0.707564	2.25948e-10	PROCA1	-0.529061	5.67484e-07
MX1	-0.97087	1.65116e-12	PARP10	0.541425	2.31268e-10	LILRB5	0.808393	5.75e-07
PANK1	0.519245	1.6784e-12	TIMP2	0.862631	2.33836e-10	RAB7B	0.573023	5.75265e-07
SLIT3	-0.949452	1.68994e-12	DDAH2	0.626468	2.36865e-10	CPM	0.607748	5.8393e-07
CTSV	0.897858	1.75888e-12	GFPT2	1.27591	2.36865e-10	CDX2	-0.643201	5.8393e-07
AHNAK	-0.674806	1.82851e-12	B4GALNT1	0.809606	2.36865e-10	NFAM1	0.535008	6.00894e-07
TCIRG1	-0.544103	1.93914e-12	ERO1A	-0.516722	2.39954e-10	OSM	0.946738	6.08818e-07
MT1E	-1.33921	1.98324e-12	MAFK	0.535499	2.40647e-10	PBK	0.537813	6.097e-07
S1PR1	-0.676937	2.01576e-12	DYSF	0.694933	2.42266e-10	HOXB2	0.66734	6.11865e-07
MYOF	-0.599621	2.1757e-12	ARID5A	0.521881	2.52837e-10	ICAM1	0.5329	6.16733e-07
PIBF1	0.529803	2.21421e-12	CENPQ	-0.634109	2.59295e-10	GBP5	0.903212	6.18601e-07
FECH	-0.506713	2.22343e-12	TGFB3	1.1166	2.62745e-10	TGFB1	0.566397	6.20309e-07
NRP2	-0.81141	2.22437e-12	CIP2A	-0.531934	2.65145e-10	KIF12	-0.718059	6.23261e-07
PRLR	0.934404	2.25922e-12	FCHO2	-0.525182	2.65638e-10	SLC39A4	-0.555858	6.3133e-07
SNHG18	0.82381	2.26137e-12	PRDM11	0.5408	2.71794e-10	RASSF2	0.577472	6.33143e-07
C3orf80	-0.940255	2.26882e-12	ARHGAP11A	-0.581224	2.72207e-10	LRMDA	-0.721166	6.51443e-07
SLC43A3	-0.983825	2.29637e-12	LY6G5B	0.755441	2.73768e-10	ANO7	0.783456	6.54015e-07
ANKRD33B	-0.909543	2.30431e-12	CNIH3	0.732379	2.80563e-10	SIRPB2	0.742049	6.5419e-07
ATP2A3	-0.864318	2.35179e-12	PLAC9	0.707128	2.82581e-10	DOCK10	0.559428	6.61787e-07
PCSK5	-0.8142	2.50703e-12	PAQR8	-0.661716	2.99352e-10	FYB1	0.695972	6.75246e-07
LDLRAD2	-0.655348	2.55868e-12	NDUFV2	-0.518753	3.06159e-10	NFKBIZ	0.518229	6.8958e-07
MIAT	-1.06796	2.62611e-12	EMP3	0.756653	3.08884e-10	TRPV2	0.51904	6.90005e-07
GYG2	0.997386	2.62619e-12	GALNT1	-0.503029	3.09751e-10	CARD6	0.593796	6.96047e-07
RCN3	-0.727642	2.6313e-12	APLP1	0.923385	3.15811e-10	CA9	1.28058	6.98944e-07
FZD1	-0.508777	2.6313e-12	VSTM4	0.839021	3.16133e-10	VILL	0.539878	7.02797e-07
GNLY	-1.22802	2.6342e-12	PDLIM3	0.98653	3.17705e-10	TMEM171	0.617969	7.0788e-07
FBXO32	-0.693741	2.67226e-12	ITGA5	0.844659	3.19297e-10	LST1	0.604725	7.29416e-07
RTL5	-0.839631	2.68834e-12	COPZ2	0.811098	3.19851e-10	PITX2	-0.646316	7.31012e-07
CD48	-0.97358	2.73149e-12	LRRCC1	-0.652904	3.24723e-10	STRA6	-0.990792	7.56562e-07
IGFBP5	-0.993054	2.7333e-12	CBX6	0.827386	3.25769e-10	NOD2	-0.592834	7.56821e-07
THY1	-0.742382	2.79667e-12	SMPDL3A	-0.687509	3.30024e-10	SYNE4	-1.21746	7.63787e-07
QSOX1	-0.627116	2.80623e-12	KIF26B	1.17062	3.3463e-10	HK3	0.799118	7.76109e-07
P2RY6	-0.834489	2.92838e-12	PXDC1	0.653478	3.37235e-10	MT1G	0.904353	7.83921e-07
GIMAP4	-0.738201	2.93249e-12	INMT	0.841471	3.3771e-10	VSIG4	0.856739	7.9222e-07
FST	-0.988672	2.93326e-12	UBAP1L	0.727053	3.44558e-10	AMT	-0.753792	7.92573e-07
PLVAP	-0.587939	3.03321e-12	WASH9P	0.633091	3.59933e-10	HLADQB1	0.825637	7.9275e-07
SLFN11	-0.87602	3.1252e-12	PTPN14	0.598658	3.72196e-10	C1QC	0.691461	7.99516e-07
MGAT3	-1.07595	3.21314e-12	KMT2D	0.559381	3.76773e-10	SLC15A3	0.562093	8.05455e-07
HSPG2	-0.783537	3.22801e-12	THAP5	-0.506588	3.82621e-10	JAML	0.602966	8.45968e-07
HYAL1	-1.31296	3.25198e-12	SPRED3	0.808806	3.96879e-10	ABCC2	-1.05334	8.51588e-07
SPARC	-0.806027	3.25402e-12	TBKBP1	0.744406	4.07711e-10	SLC9A2	0.850039	8.91759e-07
QPRT	1.41569	3.31073e-12	VAMP1	0.56168	4.13892e-10	CD247	0.607	8.92265e-07
GAB3	-0.70398	3.31986e-12	ETNK2	1.01331	4.32119e-10	CD2	0.710266	8.95975e-07
KCTD15	-0.765907	3.32871e-12	PDK1	-0.543781	4.33525e-10	ITM2A	0.622432	8.95975e-07
PCMTD2	0.547	3.34153e-12	WNT9A	1.04629	4.3546e-10	GPNMB	0.830059	9.13922e-07
CACNA1H	-0.843525	3.42138e-12	NTM	1.25838	4.48906e-10	CD300C	0.614952	9.1685e-07
BCL11A	0.874535	3.43377e-12	LRRC19	-1.33891	4.49827e-10	PCAT7	-0.56787	9.16904e-07
ARNT2	-1.10015	3.53204e-12	CCL15	-0.739434	4.54054e-10	PTPN7	0.746758	9.48032e-07
ROBO4	-0.564824	3.56292e-12	PXDN	0.806675	4.70608e-10	LY86	0.644824	9.66781e-07
PREX1	-0.60515	3.56292e-12	WDR27	0.529091	4.72524e-10	DZIP1L	0.585166	9.73398e-07
SELL	-1.09126	3.61147e-12	FBN1	1.00632	4.96434e-10	MAP4K1	0.611585	9.7757e-07
APOBEC3D	-0.791899	3.65971e-12	ALDH1A3	0.850717	5.07387e-10	B3GNT4	0.584883	9.79382e-07
GPX8	-0.759903	3.66506e-12	RAMP2	0.649612	5.17579e-10	ARMH1	0.588854	1.06784e-06
DKK3	-0.69214	3.69368e-12	MPZL2	-0.589699	5.21425e-10	ANGPTL4	0.682005	1.07714e-06
AOAH	0.99167	3.77204e-12	ZNF517	0.513425	5.3073e-10	CLDN1	-0.558937	1.18103e-06
KIAA1614	-0.630909	3.79443e-12	ANKRD6	0.837176	5.76916e-10	SLC1A3	0.831151	1.22075e-06
LMOD1	-1.12537	3.92336e-12	NUF2	-0.573879	5.82039e-10	VANGL2	-0.883652	1.25549e-06
OTUD6B	0.570532	3.9333e-12	APOE	1.29298	5.91717e-10	GNE	0.649197	1.25769e-06
SLC7A7	-0.691042	3.97466e-12	DEPP1	0.866584	5.94402e-10	DSE	0.560198	1.32444e-06
HHEX	-0.757501	3.97466e-12	RPL9	-0.587994	5.95648e-10	NINL	-0.906157	1.36802e-06
SV2A	-0.75951	4.03345e-12	KCNH2	0.994035	6.0259e-10	ZNF350	-0.549495	1.37758e-06
FAM167A	-1.0311	4.0964e-12	CYP2J2	-0.593746	6.15131e-10	HIST1H1C	0.632446	1.43523e-06
PTPRC	-1.03201	4.14797e-12	CARMIL3	0.850167	6.27559e-10	FAM174B	0.589336	1.46409e-06
UBR5AS1	0.565161	4.31131e-12	FDFT1	-0.567613	6.38057e-10	ME1	0.560243	1.482e-06
DDC	1.07343	4.35765e-12	FZD8	0.725667	6.41859e-10	PKP1	-1.00659	1.48688e-06
POPDC2	-0.81574	4.44612e-12	SPOCD1	0.947669	6.48644e-10	CXCL10	0.975187	1.50158e-06
SKA3	0.522136	4.6296e-12	DZIP1L	0.837828	6.52981e-10	BCAS1	0.811932	1.5325e-06
DDX27	0.53847	4.68644e-12	PLXNB1	0.50998	6.57761e-10	PLEKHB1	-0.730402	1.55969e-06
PLCB4	1.22899	4.69725e-12	AHNAK2	1.23011	6.67517e-10	APOLD1	-0.759731	1.58124e-06
VSIG10L	-0.711882	4.90698e-12	SCART1	0.898383	6.6868e-10	MS4A6A	0.654617	1.58609e-06
ANXA1	-0.80698	4.95468e-12	MYO1F	0.70055	6.72337e-10	ZNF618	0.625668	1.6666e-06
CLEC14A	-0.593632	4.97091e-12	FNDC4	0.736214	6.77663e-10	CD8A	0.802462	1.67895e-06
STC1	-0.807888	4.98595e-12	RTL8C	0.812948	6.77663e-10	C1orf162	0.525953	1.73639e-06
TMEM86A	-0.595593	5.12182e-12	TNFSF12	0.626848	6.81361e-10	LSP1	0.542728	1.76071e-06
SPECC1	-0.559567	5.27898e-12	TTC33	-0.522067	6.90296e-10	CD3E	0.664812	1.7946e-06
GLCE	0.501136	5.46371e-12	FAM110D	0.751779	6.94488e-10	SPP1	1.19758	1.99683e-06
LHFPL6	-0.672447	5.55557e-12	SLC9A2	-1.21078	7.00862e-10	GPX2	-0.508669	2.0409e-06
SUSD2	-0.900544	5.62429e-12	IDUA	0.658402	7.09603e-10	PLTP	-0.642063	2.05358e-06
BATF3	-0.712828	5.832e-12	ANGPTL2	0.922317	7.12766e-10	LINC00654	-0.88369	2.07318e-06
SLC41A1	-0.501712	6.03398e-12	PCNX2	0.501825	7.187e-10	ACE2	-1.0773	2.104e-06
GIMAP7	-0.720867	6.05453e-12	LOC400499	0.878614	7.19843e-10	HNRNPA1P26	-0.821667	2.10727e-06
MLPH	-1.1367	6.38999e-12	A4GALT	0.847134	7.55753e-10	POU2F2	0.545779	2.14824e-06
CD247	-0.825095	6.43715e-12	APBA2	0.837349	7.64339e-10	MGAT3	0.754856	2.1589e-06
FOXC1	-1.04354	6.45007e-12	IGFBP5	1.0215	7.64468e-10	LCN2	1.01976	2.22755e-06
TFAP2A	-1.32495	6.51384e-12	PABPC1L	0.995478	7.98794e-10	SP6	-0.641537	2.24322e-06
CD6	-0.699323	6.58679e-12	JAG2	0.757552	8.07334e-10	SDS	0.600616	2.27181e-06
NDN	-0.769943	6.64441e-12	DIPK2B	0.649667	8.18898e-10	FGGY	-0.709395	2.31071e-06
SYT7	0.927285	6.68014e-12	ARMCX2	0.858354	8.19908e-10	ZP3	-0.528837	2.36e-06
SNAI2	-0.721093	6.70324e-12	BEST1	0.635196	8.25902e-10	ARHGAP10	0.601693	2.38413e-06
FMOD	-0.872862	6.77331e-12	ADAM8	0.897232	8.42413e-10	LSP1P4	-0.581558	2.39095e-06
TLDC2	0.617376	6.77501e-12	ARHGEF4	1.24468	8.57832e-10	MLXIPL	-0.696304	2.58678e-06
PLXDC1	-0.611892	6.78666e-12	TTC7B	0.639155	8.67583e-10	CELSR3	-0.611513	2.61145e-06
OSER1DT	0.783439	7.06602e-12	SLC49A3	0.811166	8.68622e-10	RIPOR2	0.633773	2.63458e-06
HMGB1	0.527157	7.0844e-12	LOXL2	0.715914	8.70191e-10	CCR1	0.620105	2.64571e-06
PRKAR2B	-0.976963	7.09657e-12	RARRES2	0.822125	8.70405e-10	TLR2	0.569382	2.74511e-06
CBR3	-0.781041	7.39544e-12	MCAM	0.580602	9.09363e-10	SPTLC3	0.727549	2.87084e-06
TXNIP	-0.652219	7.45539e-12	ZNF358	0.58587	9.45525e-10	LRP3	-0.537336	2.99394e-06
SLC27A1	-0.594208	7.49233e-12	FN1	1.30062	9.58587e-10	BASP1	0.588524	3.05317e-06
SERPINB9	-0.516941	8.07143e-12	NAMPT	-0.549268	9.75814e-10	AKR7A3	0.530896	3.12464e-06
NUDT4	0.503267	8.53215e-12	YJEFN3	0.916203	9.82132e-10	DNM3	-0.622645	3.16198e-06
GADD45B	-0.584934	8.72985e-12	ADAMTS13	0.808102	9.93269e-10	ITM2C	0.527873	3.16198e-06
RIPOR2	-0.891835	9.44217e-12	CEP250	0.536763	1.00395e-09	OSCAR	0.607301	3.24492e-06
PLAU	-0.713033	9.69978e-12	KIF15	-0.523833	1.01604e-09	TRAF3IP3	0.580443	3.2779e-06
GIPC2	0.697933	9.72666e-12	ACKR3	0.692834	1.0201e-09	CALHM6	0.760564	3.36637e-06
GNAO1	-1.05603	9.7959e-12	PIK3CD	0.790521	1.02116e-09	WNK2	-0.516626	3.39985e-06
HOPX	-1.07521	9.89215e-12	LACTB2	-0.619996	1.02203e-09	CCDC170	-0.735208	3.45455e-06
GPSM1	-0.810254	9.89215e-12	BMF	0.595467	1.05526e-09	KSR2	0.588696	3.49139e-06
IFIT2	-0.79347	1.02895e-11	TIMP1	0.592762	1.07117e-09	DISP2	0.567087	3.5215e-06
FLVCR2	-0.725775	1.04126e-11	TCEA1	-0.521606	1.07153e-09	CAMK4	0.543643	3.52796e-06
ACTA2	-0.816818	1.05324e-11	PRKD1	0.930752	1.08762e-09	PRRX1	0.75645	3.55809e-06
MPP7	0.62557	1.05947e-11	STAG3L5P	0.785365	1.11232e-09	AK4	-0.719422	3.56923e-06
AXIN2	1.0077	1.06267e-11	FNBP1	0.610125	1.12242e-09	TMEM246	0.598258	3.5907e-06
JAML	-0.809929	1.07288e-11	ATP1B1	-0.636306	1.14704e-09	MYO15B	-0.50265	3.62739e-06
MCC	-0.73113	1.13775e-11	SKA1	-0.56557	1.14888e-09	CES4A	-0.690246	3.62739e-06
IGFBP3	-0.703238	1.14372e-11	PLAC8	-1.32483	1.15028e-09	HCG11	-0.677041	3.62979e-06
IFT74	0.547638	1.14581e-11	MRVI1	0.799555	1.15624e-09	ARHGAP22	0.565099	3.75783e-06
ZNF532	-0.649141	1.15937e-11	SYNE1	0.852573	1.16512e-09	FOS	0.656098	3.77622e-06
MEG3	-0.853055	1.15983e-11	FZD2	0.859353	1.21183e-09	IFIT2	0.55634	3.78849e-06
TAL1	-0.700976	1.1786e-11	CLDN5	0.94453	1.23743e-09	ENPP5	-0.625185	3.89746e-06
AREG	1.10247	1.18405e-11	POU2F2	0.792752	1.24577e-09	RAB32	-0.512349	3.90318e-06
MYH10	-0.791538	1.19446e-11	FAM81A	-0.744567	1.24778e-09	AIF1L	0.671156	3.96968e-06
JAM2	-0.831583	1.23026e-11	IL3RA	0.592614	1.25591e-09	GIMAP4	0.503801	4.06185e-06
EVA1B	-0.667696	1.24547e-11	PMS2P3	0.500264	1.2701e-09	CLDN15	-0.754065	4.19177e-06
GBP4	-1.05914	1.27856e-11	PLEKHG5	0.553121	1.27272e-09	PLA2R1	-0.511583	4.22181e-06
LAMA1	-0.984627	1.29267e-11	MECOM	-0.526424	1.29728e-09	IL4I1	0.681062	4.49382e-06
GNB4	-0.774602	1.29309e-11	C14orf132	0.962535	1.31315e-09	PCED1BAS1	0.560439	4.68596e-06
DACT3	-0.855919	1.29817e-11	HTRA1	0.759642	1.31838e-09	EFCAB13	-0.52953	4.70425e-06
IGSF6	-0.812433	1.35307e-11	HHLA2	-1.22443	1.44749e-09	ABLIM3	0.618791	4.71442e-06
CD3E	-0.914845	1.35433e-11	SORCS2	0.961815	1.47195e-09	CGREF1	-0.607351	4.80072e-06
POSTN	-1.21214	1.4269e-11	IRF9	0.626915	1.49715e-09	MMP25	0.560233	4.92371e-06
CSMD2	-1.03502	1.4501e-11	EGR2	0.968051	1.50835e-09	HSF4	-0.551049	4.99398e-06
ITGB3	-0.763736	1.50152e-11	JCAD	0.846845	1.52477e-09	CD200	0.576337	5.02924e-06
MYB	0.525719	1.50152e-11	CHPF	0.54288	1.54349e-09	CES1	-1.11584	5.05158e-06
OSM	-1.24683	1.55241e-11	RASIP1	0.623043	1.54427e-09	VASH2	-0.510305	5.20457e-06
MOCS3	0.50919	1.6002e-11	C3orf80	0.945641	1.63554e-09	ABCC6	-0.537503	5.29487e-06
INHBA	-0.953819	1.60724e-11	NEIL3	-0.538303	1.68695e-09	LTK	0.937084	5.42141e-06
PODXL	-0.508011	1.60981e-11	ABCA7	0.633442	1.68965e-09	INHBB	-0.774506	5.61139e-06
PDE5A	-0.674167	1.62144e-11	ARHGAP45	0.503577	1.69347e-09	EIF5AL1	0.781355	5.74212e-06
FMNL3	-0.52623	1.67654e-11	ARL14	-0.8765	1.71154e-09	CLIC2	0.552571	5.75235e-06
ASAP3	-0.615888	1.75929e-11	UCKL1	0.543543	1.75202e-09	CHST15	0.530528	5.84325e-06
DOC2B	-1.10595	1.75929e-11	SCX	0.874395	1.77746e-09	KLRB1	0.644528	5.89724e-06
SGK2	1.05648	1.7615e-11	SYNGR1	0.974248	1.84368e-09	MSH5	-0.512463	5.93024e-06
TPSAB1	-1.22664	1.7965e-11	ANK2	1.03989	1.87318e-09	RPL39	-0.580739	5.94709e-06
ISLR	-1.00424	1.81912e-11	BRIP1	-0.523731	1.9915e-09	IFIT3	0.580065	5.96627e-06
APOL1	-0.855579	1.82825e-11	C9orf152	-0.56475	2.02902e-09	FERMT3	0.529941	6.18409e-06
OTULINL	0.622063	1.92699e-11	SLC4A4	-1.7107	2.05711e-09	CHST11	0.535226	6.39779e-06
EPDR1	0.94108	2.05083e-11	PCED1B	0.675444	2.09679e-09	ACAP1	0.505111	6.59424e-06
LY75	0.574166	2.08576e-11	RASSF4	0.598505	2.10704e-09	GBP3	0.591644	6.72159e-06
JAM3	-0.551821	2.188e-11	CSMD2	1.07194	2.10704e-09	LGI4	-0.657389	6.79763e-06
LMCD1	-0.59246	2.22154e-11	RGS19	0.71468	2.16265e-09	GNB4	0.531676	6.84538e-06
PPP1R3D	0.540608	2.23849e-11	PSTPIP1	0.729616	2.19619e-09	PITPNM3	0.5251	7.03953e-06
ZNF521	-0.787717	2.27214e-11	AKT3	0.776341	2.19839e-09	TRBC2	0.636959	7.10693e-06
VIL1	0.627899	2.28321e-11	STMN1	-0.50919	2.26047e-09	CASP1	0.614261	7.36254e-06
COL4A2	-0.620778	2.34037e-11	CELSR1	0.736127	2.37863e-09	ST3GAL6	0.520911	7.47325e-06
BTN3A3	-0.57234	2.34037e-11	NINL	1.27126	2.45373e-09	CDKN2B	0.543855	7.6669e-06
RNF125	-0.800546	2.3872e-11	KRCC1	-0.598796	2.45664e-09	SERPINE2	-0.547877	7.70224e-06
HSPB8	-0.959263	2.40577e-11	MYH10	0.813283	2.48088e-09	GPR68	0.556205	7.83138e-06
SELENOM	-0.71426	2.4213e-11	EHHADH	-0.503609	2.50361e-09	RHPN1	-0.508476	7.89871e-06
BDKRB1	-0.739057	2.60912e-11	EFEMP1	1.05344	2.51862e-09	ANO1	0.686498	8.10909e-06
ITGA11	-1.01236	2.68707e-11	CMTM3	0.666744	2.55057e-09	GCNT2	0.650984	8.31528e-06
GREM1	-1.30715	2.77536e-11	MCC	0.74834	2.76799e-09	TSPAN33	-0.500537	8.40848e-06
ZSWIM3	0.596979	2.78053e-11	DDIAS	-0.544492	2.79181e-09	KLK1	0.718199	8.71352e-06
TRBC2	-0.915268	2.79798e-11	TGFB1	0.768384	2.82413e-09	GGTA1P	0.627342	8.74589e-06
SPON2	-0.661742	2.86864e-11	ROR2	1.08313	2.99776e-09	KLHL3	-0.69161	8.94323e-06
LYPLA1	0.569238	2.8907e-11	CD2AP	-0.533878	3.22501e-09	TNFAIP8L2	0.50833	9.28566e-06
GSEC	-0.823537	2.99338e-11	COL8A1	1.17064	3.2945e-09	ZNF391	-0.501875	9.38131e-06
HOXB2	-0.867392	3.00136e-11	SVIL	0.518647	3.37037e-09	SIGLEC1	0.758156	9.53511e-06
GPR4	-0.538226	3.00136e-11	CDH5	0.631219	3.4419e-09	NEURL1	0.868576	9.58057e-06
ANK2	-0.986171	3.04681e-11	GABPA	-0.528779	3.49753e-09	HPGD	0.709156	9.64161e-06
TRABD2A	0.684951	3.11067e-11	ZSCAN18	1.03481	3.49753e-09	CXCL9	0.946827	9.91274e-06
SAMSN1	-0.878573	3.13817e-11	STON1	0.855738	3.52805e-09	GRIP2	0.708189	1.06374e-05
HLADQB1	-1.08262	3.14942e-11	PCDHGB7	0.96417	3.53453e-09	MTCL1	0.661956	1.08091e-05
NRGN	-0.647368	3.17497e-11	ST6GALNAC1	-1.17588	3.63029e-09	PCSK9	0.663101	1.08244e-05
CALHM5	-0.82885	3.17497e-11	CYGB	0.649071	3.64467e-09	NR3C1	0.503445	1.0962e-05
RTL8B	-0.713013	3.18148e-11	PSMA2	-0.547484	3.70008e-09	SCG5	0.68282	1.17831e-05
LOC400499	-0.812613	3.20208e-11	TSPAN18	0.81524	3.77565e-09	SLA2	0.563466	1.18342e-05
TRPS1	-0.889831	3.23977e-11	ETFRF1	-0.53526	3.78316e-09	CCR5	0.591547	1.1925e-05
PRKCH	-0.522287	3.24017e-11	CERS4	1.03374	3.80113e-09	DUSP1	0.51391	1.22162e-05
COL11A1	-1.32647	3.4709e-11	GAS7	0.836943	3.82126e-09	ALPK2	0.662872	1.22501e-05
TMEM173	-0.545618	3.4709e-11	RPS6KA5	-0.536908	4.03344e-09	SLC16A14	0.546656	1.24681e-05
COL8A2	-0.990097	3.62097e-11	FANCM	-0.50485	4.086e-09	JCHAIN	1.27755	1.24786e-05
CDYL2	-0.68328	3.65255e-11	DBN1	0.710594	4.16819e-09	NR4A3	0.660358	1.25109e-05
ANTXR1	-0.972175	3.71805e-11	CARMIL2	0.866364	4.3597e-09	ARL11	-0.761894	1.2548e-05
TCP11L2	-0.587934	3.71919e-11	SFR1	-0.50327	4.58908e-09	PI3	1.04255	1.25684e-05
CLCF1	-0.549961	3.74322e-11	PPP1R14A	0.809601	4.62489e-09	TNFRSF18	0.605119	1.26874e-05
TRAC	-0.823837	3.8576e-11	MFAP4	1.05486	4.67952e-09	DERL3	0.610852	1.29798e-05
DNM1	-0.717414	3.93614e-11	TSPAN1	-0.839811	4.74292e-09	TCEA2	-0.554942	1.31776e-05
COBLL1	0.508972	4.02236e-11	PDZD7	0.756202	4.76791e-09	TOR4A	0.566523	1.31805e-05
PCDHGB7	-0.923598	4.1092e-11	D2HGDH	0.582679	4.81105e-09	PTK7	-0.607811	1.33341e-05
ANTXR2	-0.560601	4.15e-11	SPHK1	0.966858	4.85354e-09	TBC1D10C	0.558789	1.34478e-05
CFTR	1.12119	4.20414e-11	ZFP41	0.570332	4.88629e-09	GIPR	0.636558	1.4083e-05
CBFA2T3	-1.21697	4.29674e-11	ZNF671	0.696842	4.89672e-09	CD79B	0.645559	1.44885e-05
TUBB2A	-0.580786	4.36363e-11	AFAP1L1	0.609173	4.92241e-09	TG	-0.897194	1.50707e-05
FBXL16	-1.10685	4.53391e-11	TTC28	0.707307	5.13126e-09	SLC2A3	0.551931	1.5112e-05
TWSG1	-0.548466	4.58706e-11	WASHC1	0.685947	5.13888e-09	MICB	0.538421	1.56352e-05
ZNF304	-0.956799	4.79694e-11	TSPAN8	-0.675279	5.27321e-09	FZD2	0.541568	1.59529e-05
PPM1K	-0.584824	4.81163e-11	SLC15A3	0.757633	5.2805e-09	TRAC	0.556009	1.60913e-05
GNA15	-0.786791	5.09592e-11	SYNDIG1	1.07235	5.2805e-09	PCSK5	0.520227	1.64106e-05
HMOX1	-0.59512	5.25926e-11	SLC2A6	0.694951	5.4387e-09	DACH1	-0.740195	1.64219e-05
PRDX5	0.637214	5.36621e-11	FJX1	0.698893	5.53724e-09	APLP1	0.562141	1.65931e-05
SPARCL1	-0.822221	5.3885e-11	NPEPL1	0.56628	5.56403e-09	KCNH2	-0.614365	1.66131e-05
WTIP	-0.677367	5.5472e-11	COL6A3	0.924705	5.68082e-09	NIBAN1	0.562314	1.66777e-05
PODN	-0.941958	5.80378e-11	TCEAL3	0.674669	5.72499e-09	LINC02562	-0.539707	1.85436e-05
ETV4	0.657155	6.10143e-11	PIEZO2	0.906581	5.79906e-09	HOXA3	-0.565657	1.87363e-05
COL7A1	-0.889717	6.13287e-11	TMEM262	0.519228	5.80031e-09	CMBL	0.630014	1.9962e-05
SNED1	-0.673932	6.15135e-11	RPL32P3	0.541527	5.84463e-09	TEX45	-0.536846	2.02143e-05
ZNF141	0.907736	6.27558e-11	KIAA0895L	0.512564	5.90929e-09	FUZ	-0.611508	2.23322e-05
A2M	-0.643462	6.36684e-11	DTNB	0.564583	6.00565e-09	CRB2	-0.690615	2.23947e-05
LZTS1	-0.706836	6.44687e-11	MTUS1	-0.530773	6.17492e-09	CYP26B1	0.630646	2.45368e-05
RBPMS2	-0.903642	6.56411e-11	PHYHD1	0.865043	6.17944e-09	SORBS1	-0.514696	2.48522e-05
PPP1R14D	0.96745	6.56541e-11	GAMT	0.829679	6.31395e-09	GPT	0.702816	2.73494e-05
PDE4B	-0.816557	6.83054e-11	XAF1	0.85282	6.31995e-09	NPTX2	-1.11863	2.75376e-05
PTGS1	-0.725118	6.84617e-11	FAM83B	-0.607976	6.3515e-09	BAG2	0.628702	2.75728e-05
RUNX2	-0.70427	6.87019e-11	FEZ1	0.686973	6.36028e-09	KCNMA1	0.75395	2.85773e-05
HTRA3	-0.895391	7.00278e-11	MEX3B	0.704532	6.4625e-09	CXCL14	-0.973273	2.92199e-05
GTF3A	0.56982	7.0045e-11	GPR4	0.549119	6.51043e-09	GVINP1	0.61038	2.92987e-05
WARS	-0.612832	7.06463e-11	JAK3	0.639572	6.79526e-09	DNAH2	0.6373	2.97776e-05
TCEAL3	-0.646711	7.36537e-11	TIAF1	0.645164	6.84166e-09	CYP27A1	-0.52017	2.99847e-05
PHLDA3	-0.841336	7.62222e-11	PCDHGC3	0.986256	6.84645e-09	KLK10	1.05257	3.02995e-05
IGHG1	-1.67758	7.62222e-11	HIP1	0.53618	6.94676e-09	IGLC2	1.04393	3.23116e-05
BAHCC1	-0.793511	7.64319e-11	PMEPA1	0.879031	6.98425e-09	PHLDB2	0.569697	3.23434e-05
SEPTIN1	-0.596154	7.7336e-11	ADAM9	-0.553087	7.00048e-09	TNIK	0.501146	3.31505e-05
MYOM1	-0.807464	7.74127e-11	PLEC	0.60208	7.00048e-09	PDPN	0.523861	3.36073e-05
PHYH	0.506159	7.81723e-11	VEGFC	0.740759	7.09126e-09	SGK2	-0.675534	3.44325e-05
PARP14	-0.507547	7.92524e-11	LENG8AS1	0.575032	7.40137e-09	ITGA4	0.504203	3.55635e-05
DZIP1	-0.686696	7.96266e-11	LAMA5	0.845316	7.40404e-09	VWA2	-0.642314	3.58365e-05
SHE	-0.709356	8.19595e-11	DES	1.83764	7.40976e-09	LOX	0.56308	3.59858e-05
CCDC113	0.62829	8.26336e-11	C1QTNF1	0.625378	7.44054e-09	GAS6AS1	-0.75634	3.65869e-05
NR1I2	0.984131	8.42734e-11	MCF2L	0.556705	7.44315e-09	PRR16	0.529057	3.68626e-05
PLA2G2A	-1.93111	8.49943e-11	RHOJ	0.656873	7.48578e-09	MUC20	-0.550303	3.76202e-05
CSRP2	-0.576042	8.71602e-11	MAP1B	0.7894	7.50006e-09	ZNF347	-0.567738	3.79306e-05
CD163L1	-0.928071	9.06745e-11	EFNB3	0.875535	7.50158e-09	CLMP	0.581095	3.9174e-05
MT1X	-0.697353	9.16347e-11	DIP2C	0.632642	7.71407e-09	GBGT1	-0.506726	3.98524e-05
MTCL1	-0.944844	9.35042e-11	MTMR9LP	0.613715	7.96046e-09	XDH	0.618768	4.02593e-05
MUC4	-1.44627	9.35484e-11	KIRREL1	0.648475	8.0784e-09	MIR210HG	0.544545	4.12499e-05
WWTR1	-0.728669	9.35484e-11	PTGER3	1.13672	8.11524e-09	CMPK2	0.506712	4.25516e-05
B4GALNT1	-0.713042	9.35484e-11	FIBIN	0.963128	8.43077e-09	BCL2L15	0.501434	4.3081e-05
WDR54	-0.505379	9.37724e-11	ALPL	0.765391	8.4934e-09	ZDHHC2	0.576134	4.40255e-05
ADA2	-0.88887	9.4358e-11	TMEM86A	0.582424	8.53701e-09	ABCA3	0.7519	4.53004e-05
PALM	-0.891175	9.59836e-11	TSPOAP1AS1	0.795527	8.92971e-09	SRPX	0.524575	4.58076e-05
GABBR1	-0.825491	9.60012e-11	DZIP1	0.708777	8.96206e-09	A1CF	-0.591229	4.71667e-05
NATD1	-0.551282	9.75558e-11	SLC26A1	0.579561	9.04239e-09	FBXL16	0.707176	5.01561e-05
PTPRD	1.31756	9.77237e-11	TSHZ3	0.752067	9.12393e-09	CCL22	0.63399	5.10875e-05
TMEM38B	0.521883	9.98688e-11	NID2	0.694466	9.52566e-09	NFASC	-0.517475	5.36758e-05
APOC1	-1.00896	1.01299e-10	SGSM2	0.510948	9.5682e-09	GJB1	-0.539966	5.46641e-05
SEMA6C	-0.568937	1.02175e-10	C1QTNF6	0.531964	9.5682e-09	ABCB1	-0.809241	5.54173e-05
VCAN	-0.890289	1.12209e-10	LHX6	0.801652	9.5682e-09	LGALS2	0.77299	5.71e-05
HID1	-0.624011	1.13497e-10	VIM	0.658549	9.64789e-09	PYGL	0.585693	5.80769e-05
HENMT1	0.774862	1.16279e-10	EML1	0.759549	9.64789e-09	RAB31	0.54376	6.18723e-05
ITK	-0.905934	1.177e-10	FADS3	0.592123	9.64789e-09	AZGP1	-0.689279	6.30314e-05
GPR132	-0.686316	1.17823e-10	ARL10	0.682919	9.64789e-09	IGKV41	1.15899	6.45808e-05
KIAA0513	-0.643744	1.19739e-10	BCL6B	0.649048	9.83122e-09	RASD1	0.715962	6.75412e-05
PARPBP	0.515396	1.2153e-10	PKIB	-1.03838	1.01126e-08	SLC2A10	0.540278	6.84917e-05
TOP1MT	0.516853	1.22268e-10	REC8	0.657829	1.03661e-08	RNF217	-0.608241	6.88729e-05
NR4A2	-0.676191	1.2277e-10	ZNF337	0.696886	1.03711e-08	HPDL	-0.656053	7.193e-05
GEM	-0.614393	1.24495e-10	CCDC106	0.701992	1.04164e-08	SLAMF6	0.592487	7.2858e-05
PTGDS	-1.03031	1.26135e-10	GPRC5B	0.679178	1.06941e-08	PTPRU	0.695996	7.31461e-05
RSAD2	-0.96666	1.29012e-10	HVCN1	0.618772	1.09262e-08	IRAK3	0.546645	7.31624e-05
SHF	-0.952393	1.29493e-10	SLC11A1	0.941687	1.09326e-08	ZNF550	-0.527554	7.57978e-05
SGCE	-0.732312	1.30072e-10	AKAP12	1.07575	1.10534e-08	ADA2	0.561176	8.20969e-05
OSR2	-0.952029	1.3103e-10	FGD1	0.628821	1.10534e-08	SLC43A3	0.576598	8.20969e-05
CYBRD1	-0.833163	1.32606e-10	SRPX	0.827826	1.14167e-08	SULT2B1	-0.554515	8.80683e-05
SAMD4A	-0.603111	1.34437e-10	CARD9	0.825767	1.14613e-08	AGT	-0.55014	9.14166e-05
KLHL5	-0.642852	1.37101e-10	CTBP1AS	0.711097	1.16642e-08	CFH	0.509226	9.32049e-05
KCTD12	-0.870472	1.37187e-10	C11orf96	0.803133	1.17536e-08	IFI6	0.60461	9.53436e-05
GJA5	-0.708677	1.37416e-10	BRSK1	0.692422	1.19185e-08	L1CAM	-0.903683	9.60676e-05
ADM	-0.66732	1.38417e-10	RBM38	0.563411	1.23082e-08	S100B	0.577893	9.6448e-05
CD24	0.706958	1.39466e-10	KBTBD11	-0.600308	1.25513e-08	APOE	0.72737	9.6934e-05
CDC42EP2	-0.540253	1.41273e-10	SMIM14	-0.523617	1.32026e-08	ASMTLAS1	-0.530024	0.000100081
NEBL	0.54836	1.41415e-10	MLLT11	0.558416	1.34124e-08	MUC20P1	-0.6297	0.00010313
PLAC9	-0.619275	1.44451e-10	CDC6	-0.501184	1.35626e-08	STC2	-0.69121	0.000104559
MYC	0.521169	1.45743e-10	P3H3	0.757674	1.361e-08	ITPKA	0.523001	0.00010733
TEX30	0.608905	1.45878e-10	CA2	-1.27113	1.43147e-08	EVA1A	-0.582101	0.000107814
PKD2	-0.54534	1.47802e-10	GNB3	0.745024	1.44662e-08	WASF3	-0.754097	0.000109734
IFIT3	-0.797508	1.51883e-10	COL3A1	0.940037	1.45512e-08	NNMT	0.500205	0.00012521
CORO1A	-0.635085	1.52378e-10	CD37	0.882838	1.48176e-08	IGHG4	1.08817	0.000132557
CEBPA	0.639785	1.53277e-10	SNX15	0.50867	1.48393e-08	BST2	0.653562	0.000132628
RPS6KA2	-0.534291	1.56382e-10	FHL1	0.851753	1.5242e-08	ASB9	-0.528861	0.00013964
CLYBL	0.519984	1.56389e-10	SPOCK1	1.37374	1.52708e-08	SCD5	0.531306	0.000139851
CDX2	0.805391	1.56452e-10	PCDH7	0.928248	1.54954e-08	TREM2	0.66457	0.000145396
TNFSF13	-0.53821	1.65371e-10	ADAMTS4	0.796222	1.55552e-08	FGF13	-0.618135	0.00014679
MS4A6A	-0.849846	1.70156e-10	COL11A1	1.32361	1.59287e-08	NOX1	-0.694818	0.000148583
ZNF671	-0.652587	1.72884e-10	DENND6B	0.523105	1.5936e-08	SNHG14	-0.678935	0.000151422
NDUFA4L2	-0.898403	1.80874e-10	TSNARE1	0.538769	1.59406e-08	DMKN	0.767549	0.000155184
DUSP1	-0.726794	1.81771e-10	AQP1	0.779898	1.59406e-08	SLC9A7	0.503884	0.000155923
ERG	-0.626496	1.87438e-10	ITGAM	1.04391	1.59869e-08	H2AFY2	-0.586745	0.00015634
MC1R	-0.66364	1.88392e-10	SMO	0.8375	1.66434e-08	FOLR2	0.641181	0.000157051
IHH	0.995704	1.88436e-10	MMP24	0.862453	1.70403e-08	ADAMTS2	0.580271	0.000162143
GLIPR2	-0.601891	1.91886e-10	SYNPO2	1.13604	1.80389e-08	TPSAB1	0.716833	0.000167117
RARRES1	-1.06937	1.98842e-10	UNC5B	0.641964	1.82537e-08	CXCL11	0.804268	0.000169911
PDLIM3	-0.860042	1.99773e-10	LAYN	0.768528	1.85031e-08	DQX1	0.619788	0.000169946
APIP	0.536206	2.04046e-10	CCN1	0.824766	1.93448e-08	IL12RB1	0.508836	0.000170327
FERMT2	-0.745011	2.05503e-10	OSCAR	0.832857	1.94973e-08	ARNT2	0.622153	0.000170327
IRF4	-1.1532	2.12437e-10	TGM2	0.711318	2.03972e-08	AREG	-0.637708	0.000172664
ST8SIA4	-0.710377	2.16945e-10	ADAMTS1	0.696952	2.08216e-08	MYEOV	0.716953	0.000173716
ADAM33	-1.11445	2.2738e-10	CDIP1	0.821061	2.08358e-08	IGKV320	0.985795	0.000176432
TENT5C	-0.77608	2.2791e-10	LRG1	-0.814899	2.14119e-08	CDK14	0.504512	0.00017668
FHDC1	0.577792	2.31317e-10	KCNN3	0.701932	2.15699e-08	RNF157	-0.5168	0.000188149
VSTM4	-0.728686	2.3543e-10	DYRK1B	0.604115	2.16827e-08	HOXA2	-0.616952	0.0001928
CCL2	-0.89303	2.43375e-10	PDLIM2	0.53807	2.19757e-08	IGKC	0.945844	0.0001928
MSRB3	-0.873009	2.43598e-10	CD34	0.533195	2.24882e-08	BMP6	0.556282	0.000193177
APLNR	-0.716796	2.47691e-10	GAREM2	0.640826	2.27165e-08	GOLGA7B	-0.581668	0.000195707
DNAJC15	0.570355	2.49036e-10	TSPYL5	0.778283	2.32271e-08	MZB1	0.780443	0.000198305
DCLK2	-0.705586	2.50083e-10	STS	-0.593366	2.35915e-08	ZSCAN18	-0.57672	0.000233745
TMTC1	-0.750175	2.53037e-10	MSRB3	0.898024	2.379e-08	WDFY4	0.534007	0.000234284
COL12A1	-0.823893	2.63551e-10	SCAMP5	0.758502	2.379e-08	IGHM	0.983715	0.000236928
CNN1	-1.16836	2.65772e-10	CDKN1C	0.805883	2.40749e-08	AMN	0.527828	0.000265676
CD55	-0.721082	2.67061e-10	ZNF767P	0.507762	2.43366e-08	FLRT3	0.675068	0.000273496
DLL1	-0.633187	2.69267e-10	ZNF579	0.567142	2.5096e-08	ZNF423	-0.524931	0.000273959
CLU	-0.924654	2.76838e-10	COL14A1	0.916965	2.54668e-08	ADH6	0.686365	0.000317882
SAMD9	-0.804964	2.84454e-10	AGMAT	-0.508472	2.56278e-08	GFPT2	0.649845	0.000333821
SH3BP5	-0.620546	2.8826e-10	CDH17	-0.666168	2.56352e-08	POSTN	0.673981	0.000335171
TEK	-0.662516	2.93243e-10	CACNB1	0.503458	2.56352e-08	SYT13	0.658547	0.000355497
AHCY	0.500585	2.98408e-10	GRB7	0.554495	2.57021e-08	IGHG1	0.96156	0.000355534
PRELP	-1.27811	3.00712e-10	CHST11	0.749575	2.57021e-08	IGLC3	0.938232	0.00035614
PDGFB	-0.531145	3.09543e-10	SIGLEC1	1.08044	2.59215e-08	GMPR	0.560336	0.000359345
LAMA2	-0.888745	3.20539e-10	CEACAM7	-1.80353	2.602e-08	FAM20A	0.504453	0.000362039
TMEM91	-0.517766	3.29876e-10	RBMS1	0.749713	2.6636e-08	FRMD5	0.521737	0.000365748
SEMA5A	0.782905	3.39906e-10	DENND2C	0.893811	2.67895e-08	SERPINE1	0.530988	0.000369734
CASP17P	-0.831176	3.48547e-10	TAL1	0.67372	2.6851e-08	RPL39P3	-0.501708	0.00037071
CPXM2	-1.01695	3.57147e-10	SLC16A1	-0.54051	2.70461e-08	ZNF525	-0.508179	0.000376435
GPR183	-0.828744	3.68842e-10	GEM	0.619491	2.80165e-08	IGHA1	1.0285	0.000384216
ADGRL2	-0.698147	3.79032e-10	LMCD1	0.575803	2.81044e-08	LYVE1	0.592308	0.00038648
DPYSL2	-0.608506	3.84692e-10	VAMP5	0.693463	2.87043e-08	CCDC88B	-0.534159	0.00039427
PM20D2	0.701312	3.96659e-10	FILIP1	0.759583	2.8785e-08	RSAD2	0.554913	0.000409942
FBLN1	-0.966814	3.9964e-10	GPA33	-0.817821	2.88012e-08	DPP4	0.602689	0.000427955
RTN1	-0.907856	4.00977e-10	FSD1	0.778737	2.90996e-08	WNT9A	0.530902	0.000430553
PRDM1	-0.569854	4.00979e-10	NFATC1	0.818833	2.94352e-08	CCL2	0.518002	0.000433307
S100A13	-0.538554	4.08522e-10	MFNG	0.589131	2.95332e-08	CFD	0.656963	0.000441005
NLGN3	-0.655085	4.26958e-10	MPDZ	0.830414	3.05514e-08	FAM149A	0.605024	0.000449689
CBX6	-0.709332	4.26958e-10	AGAP6	0.512398	3.08891e-08	TMEM150B	-0.511767	0.000467946
CHST7	-0.596984	4.27603e-10	CASP1	-0.860273	3.15083e-08	HTR1D	0.629154	0.000490413
SLC24A3	-0.862133	4.293e-10	SDK1	0.948115	3.21545e-08	MX1	0.504257	0.000491057
TWIST1	-0.932926	4.38064e-10	LAMB3	0.528308	3.21628e-08	SDK1	0.533569	0.000507307
ADAMTS12	-0.861294	4.3964e-10	MYLK	0.837747	3.22131e-08	ID1	-0.600055	0.000598796
AKAP12	-1.00865	4.3964e-10	CAPS	0.857902	3.25066e-08	IGHG3	0.921718	0.000601733
TCF7	0.580853	4.41135e-10	F2RL3	0.657308	3.28319e-08	SPTBN5	-0.543837	0.000633203
GBP2	-0.617633	4.42455e-10	TNK2	0.501195	3.3105e-08	MTERF1	-0.522553	0.000783748
KIAA1755	-0.723761	4.51456e-10	L3MBTL1	0.928443	3.48844e-08	SDR42E1	-0.656642	0.00079882
CDHR1	1.68689	4.54544e-10	S1PR3	0.679342	3.60651e-08	IGLV151	0.932386	0.000801932
EFEMP1	-0.948162	4.58697e-10	PLCB2	0.6024	3.64652e-08	SYT8	0.579849	0.000823876
CD34	-0.50957	4.75212e-10	EXPH5	-0.539711	3.69712e-08	SDK2	0.555791	0.000884332
BMERB1	-0.625467	4.95866e-10	ANKRD33B	0.83875	3.72135e-08	TSPOAP1	-0.572342	0.000904537
FAM107A	-0.825761	5.25908e-10	HAPLN3	0.809631	3.78171e-08	KIAA1324	0.59133	0.000954807
WDR35	0.580488	5.51933e-10	TNC	1.07232	3.87197e-08	TDO2	0.538743	0.000963998
MYADM	-0.521393	5.57329e-10	SH3RF3	0.609165	3.8858e-08	TNC	0.574215	0.00104722
GCNT2	-0.881696	5.58936e-10	GGT7	0.917579	3.93206e-08	APOC1	0.536151	0.00106402
GPC6	-0.84232	5.86039e-10	ARAP3	0.638636	3.94221e-08	CEACAM7	0.952517	0.00106718
RIMKLB	-0.767112	5.99118e-10	FGD5	0.66519	4.10678e-08	ZNF880	-0.507579	0.00115237
CLEC2D	-0.60728	5.99118e-10	DDR2	0.909005	4.2526e-08	RASAL1	0.623807	0.00115749
ATP2B4	-0.558485	6.0877e-10	CYP27A1	0.771339	4.28333e-08	EGR3	0.511386	0.00117359
CPXM1	-0.742276	6.25896e-10	APC2	0.587766	4.30272e-08	CXCL1	0.51335	0.00124967
KDM7ADT	0.502583	6.54407e-10	GIPC2	-0.65831	4.35811e-08	ADAM12	0.59496	0.00127914
KHDRBS3	0.893426	6.66969e-10	CAPN10DT	0.529312	4.45029e-08	LDHAP4	0.594583	0.00128998
CTSK	-0.750342	6.75779e-10	RTN2	0.639632	4.45528e-08	DUOX2	0.944641	0.00136252
DCN	-0.918073	6.75957e-10	VCAN	0.882622	4.4813e-08	IGHA2	1.07777	0.00140324
GNB3	-0.696979	6.76545e-10	SAMD13	-0.747125	4.49077e-08	COL9A2	0.502197	0.00140847
EBF1	-0.653992	6.78503e-10	ANKRD22	-0.621822	4.50179e-08	CLDN2	0.871227	0.00144423
CSPG4	-0.650465	6.78687e-10	MMP2	0.897929	4.54852e-08	NXPH3	-0.654944	0.00148172
CD28	-0.811677	6.79816e-10	SPARC	0.743385	4.56238e-08	TRPM6	-0.721732	0.00152289
LRIF1	0.606959	6.91919e-10	C1S	0.808327	4.78256e-08	MMP9	0.573137	0.00155017
TMC8	-0.681721	7.01903e-10	WWC2	0.754995	4.85216e-08	ADAMDEC1	0.56312	0.00169629
LRRC37A3	0.686498	7.04192e-10	CRABP2	1.07935	4.91605e-08	TMPRSS3	0.536866	0.00192396
RAPGEF3	-0.523943	7.06162e-10	ARL4D	0.694355	5.03475e-08	DDC	-0.508063	0.00194732
ARHGAP15	-0.631024	7.29548e-10	BEX4	0.806178	5.22432e-08	PRDM16	0.613021	0.00202726
ZAP70	-0.840657	7.32128e-10	TMEM255B	0.753121	5.337e-08	ZNF518B	-0.511653	0.00235644
MAP1B	-0.723406	7.34248e-10	ABCB6	0.520006	5.46023e-08	ARSE	-0.621805	0.00245416
DGAT2	0.575604	7.37663e-10	BTC	-0.537766	5.58438e-08	OLFM4	1.15477	0.00251458
DOCK4	-0.63125	7.75463e-10	TMEM86B	0.585535	5.61025e-08	LGR5	-0.595835	0.00269297
RARRES2	-0.711635	7.75463e-10	ACTG2	1.16033	5.66723e-08	QPCT	-0.514328	0.00290475
MIR100HG	-0.968094	7.77823e-10	SGMS2	-0.614588	5.74783e-08	MUC12	-0.743133	0.00296671
ZFP30	0.647434	7.98762e-10	CRISPLD2	0.701947	5.98449e-08	LGR6	-0.642158	0.00303279
ENPP2	-0.830645	8.00587e-10	ZKSCAN2DT	0.657298	6.19923e-08	GREM1	0.609392	0.00335071
GJA1	-0.615164	8.11624e-10	MGST1	-0.626067	6.59372e-08	NPTXR	-0.565897	0.0033761
PRDM16	-1.16265	8.18308e-10	A2M	0.622154	6.70096e-08	ALDH1A1	0.546505	0.00364804
GUCY1A1	-0.884088	8.18308e-10	PIK3R6	0.727573	6.78701e-08	HSPB6	-0.635584	0.00389439
TNFSF9	-1.16218	8.21177e-10	PLTP	0.831616	6.81032e-08	EDA	-0.606127	0.00402193
GAS2L3	0.501557	8.29833e-10	MXRA5	0.911948	7.00246e-08	SLC4A11	0.505022	0.00433118
DLC1	-0.567617	8.52491e-10	ACE	0.601336	7.18098e-08	SMOC2	-0.54212	0.00466465
SLA2	-0.767189	8.73929e-10	STRA6	1.23182	7.39645e-08	NRN1	0.601198	0.00511349
GSPT2	1.03199	8.75633e-10	AKAP7	-0.773188	7.39883e-08	FAP	0.502047	0.0051375
REPS2	0.548725	9.27589e-10	RETREG1	-0.690372	7.56877e-08	TFF3	0.506445	0.00540477
SLAMF7	-1.06436	9.35411e-10	NBPF15	0.558055	7.70419e-08	SPOCK1	0.612963	0.00540477
NAPSB	-0.832177	9.49216e-10	ACSM3	-0.766597	7.85186e-08	BTNL3	0.554847	0.00541203
RASL12	-0.584321	9.63453e-10	TNFRSF11A	-0.739269	7.97365e-08	GAS1	0.616645	0.00552143
IKZF3	-0.864888	9.785e-10	CHRNA10	0.596563	8.02754e-08	PADI2	0.518207	0.0062258
KLK10	-1.49564	9.95039e-10	NCS1	0.510748	8.09859e-08	SULT1C2	0.512758	0.00657284
TMEM119	-0.748612	1.00523e-09	ZNF528AS1	0.916018	8.20616e-08	MAOB	0.524476	0.00659749
IL1R2	-1.00649	1.02119e-09	SYNE3	0.622941	8.32099e-08	LRP4	-0.500197	0.00746853
MYL9	-0.780096	1.02543e-09	BAHCC1	0.76464	8.4095e-08	IFI44L	0.541311	0.00750351
MXRA5	-0.886204	1.02916e-09	CDH11	0.793569	8.89864e-08	RGL3	0.543142	0.00840009
GPX2	0.639357	1.03907e-09	ACSS3	0.881907	8.95269e-08	RET	0.522138	0.00877203
SMIM25	-0.636394	1.06224e-09	AHSA2P	0.578408	9.1724e-08	HBB	0.522463	0.00885508
CDC42EP1	-0.508675	1.10997e-09	PLCG2	0.704984	9.3641e-08	IGF2	-0.839092	0.00986314
GPR161	-0.645104	1.133e-09	MIB2	0.540996	9.92512e-08	OR2I1P	0.522067	0.0110193
IL12RB1	-0.794701	1.15404e-09	SULF2	0.65014	1.00369e-07	PPP1R9A	0.504942	0.0187254
PLA2G4A	-1.27195	1.1916e-09	RRM2B	-0.513323	1.00704e-07	MEP1A	-0.50381	0.0226909
PALMD	-0.755553	1.19993e-09	CACNA2D4	0.623822	1.01345e-07	MSLN	0.57271	0.0248964
STON1	-0.758869	1.22466e-09	ELOVL7	-0.666552	1.0169e-07	BMP7	-0.546084	0.0337883
MDFIC	-0.721096	1.22619e-09	ROBO3	0.764972	1.0256e-07
COL8A1	-1.03556	1.25571e-09	SLC12A2	-0.55768	1.04732e-07
IFI44L	-1.16213	1.26835e-09	NTN1	0.828212	1.05273e-07
SLC2A8	0.557228	1.29125e-09	PHLDA3	0.804685	1.06208e-07
PLCH2	-0.931586	1.29844e-09	ZNF71	0.609519	1.06384e-07
FSTL1	-0.629121	1.38248e-09	TWIST1	0.927827	1.07645e-07
ABAT	0.841911	1.43084e-09	MIAT	0.954597	1.07706e-07
LINGO1	-0.782564	1.44801e-09	CMBL	-0.888901	1.07886e-07
SQLE	0.559944	1.45832e-09	TBX2	0.537727	1.08415e-07
RAB3A	-0.645988	1.53519e-09	LSP1	0.688098	1.09839e-07
GUCY2C	0.719903	1.63399e-09	CCDC40	0.567527	1.13224e-07
BHLHE41	-0.769604	1.65481e-09	PHACTR1	0.596056	1.14179e-07
IGHG3	-1.55383	1.69314e-09	FST	0.883632	1.15304e-07
TLE4	-0.53735	1.73459e-09	SNAI1	0.537721	1.15672e-07
MZT1	0.522981	1.74794e-09	SMC4	-0.502192	1.16731e-07
RAB32	0.652636	1.7772e-09	KATNAL1	0.531412	1.19347e-07
LBH	-0.565808	1.86118e-09	C15orf48	-0.854532	1.2084e-07
MLLT11	-0.508174	1.91816e-09	COL27A1	0.842154	1.21684e-07
RASA3	-0.625044	1.93504e-09	ATP2A1	0.719332	1.2189e-07
FXYD6	-0.782777	1.95257e-09	ALDOB	-1.43393	1.22269e-07
MX2	-0.669225	2.02377e-09	PKD2	0.526086	1.27707e-07
FN1	-1.10135	2.08875e-09	IL18	-0.601424	1.28661e-07
TNFSF4	-0.817644	2.20776e-09	B3GNT10	-0.501395	1.31065e-07
COL13A1	-0.640812	2.23539e-09	SLC4A11	1.03346	1.32228e-07
FGF1	-0.837684	2.42381e-09	CLCF1	0.514178	1.33878e-07
NR4A3	-0.878368	2.50866e-09	LINC00265	0.569193	1.34866e-07
SPART	-0.736063	2.54073e-09	RYR2	1.03742	1.36675e-07
CFD	-1.07122	2.62103e-09	ADAMTS2	0.911566	1.39561e-07
C11orf45	-0.746279	2.62182e-09	SYT11	0.6657	1.39735e-07
TSC22D3	-0.525825	2.67113e-09	ITGAX	0.823822	1.39738e-07
SGK1	-0.576116	2.69947e-09	ADAM12	1.08287	1.44424e-07
DIP2C	-0.561808	2.71929e-09	SLC24A3	0.848535	1.44467e-07
MPDZ	-0.767553	2.7245e-09	CKMT1B	-0.646082	1.45579e-07
SORCS2	-0.816988	2.82661e-09	LMO2	0.530384	1.47598e-07
VCAM1	-0.725198	2.82981e-09	LTBP4	0.612791	1.47788e-07
GGTA1P	-0.817839	2.89964e-09	DTX1	0.709776	1.47829e-07
PTGIS	-1.15164	2.91351e-09	PAQR6	0.70253	1.47829e-07
GLT8D2	-0.699353	2.93054e-09	LAT2	0.525743	1.49278e-07
VSTM5	-1.02066	3.132e-09	ARL4C	0.715396	1.57978e-07
LTBP3	-0.632779	3.24036e-09	RAPGEF3	0.519885	1.61004e-07
PNPLA7	-0.696825	3.52623e-09	COL5A3	0.679511	1.62354e-07
BNIP3L	-0.50492	3.54542e-09	SUSD2	0.805154	1.65515e-07
ITGA3	-0.504789	3.54542e-09	COL7A1	0.833716	1.7019e-07
ZBTB10	0.735283	3.5587e-09	XK	-0.586832	1.7019e-07
SH3RF3	-0.563339	3.5819e-09	CALHM5	0.766178	1.7019e-07
MFAP4	-0.916932	3.65793e-09	SCN4B	0.772748	1.73752e-07
B3GNT7	-1.19621	3.79458e-09	PAPLN	0.711913	1.83799e-07
NR2F1AS1	-0.618257	3.86679e-09	MDFI	0.652307	1.86937e-07
YJEFN3	-0.763968	3.90938e-09	RASAL3	0.671658	1.87487e-07
FERMT1	0.522183	4.08196e-09	MSN	0.563472	1.88121e-07
SPAG1	0.637647	4.11553e-09	BCAS4	0.705714	1.91528e-07
SHC2	-0.822157	4.13757e-09	SLC40A1	-0.627682	1.93985e-07
CDH17	0.605904	4.14207e-09	LIMD2	0.602919	1.95712e-07
PRAP1	1.3176	4.16349e-09	PTPRU	1.03057	1.9889e-07
CAB39L	0.830607	4.24085e-09	STAG3	0.63867	1.99823e-07
FARP1	0.638471	4.25117e-09	IFITM10	0.685609	2.01077e-07
PLAAT4	-0.930047	4.35949e-09	LINC00672	0.595133	2.0389e-07
GPR146	-0.604164	4.37917e-09	RFLNB	0.518825	2.07116e-07
SLC39A5	1.11888	4.43487e-09	MMP19	0.701405	2.08862e-07
DAAM2	-0.614695	4.57693e-09	FKBP10	0.797505	2.1608e-07
CD8A	-0.964274	4.58284e-09	LARP6	0.782635	2.17327e-07
HOXB4	-0.755394	4.60005e-09	ADTRP	-1.31109	2.18585e-07
GJA4	-0.569687	4.70993e-09	TRPV2	0.620273	2.2044e-07
COX7A1	-0.5962	4.75951e-09	CACNA1C	0.748842	2.22418e-07
SYTL1	-0.769998	4.77933e-09	KLHL17	0.56817	2.22925e-07
LINC02562	0.719173	4.7916e-09	BLNK	-0.60468	2.24342e-07
PLA2G7	-0.735443	4.79991e-09	P2RY8	0.688377	2.27605e-07
GNG2	-0.566779	4.80209e-09	TMEM147AS1	0.515463	2.27834e-07
S100A16	-0.537351	4.83853e-09	GPC2	0.688897	2.28925e-07
OAS3	-0.540583	4.84175e-09	ASRGL1	-0.784849	2.31487e-07
TUBA1A	-0.596664	4.8861e-09	IGFBP7	0.60746	2.35589e-07
ARSE	1.14713	4.92132e-09	TMEM119	0.739336	2.38359e-07
CMPK2	-0.703821	4.97634e-09	FLRT2	0.926359	2.4067e-07
EBI3	-0.782644	5.07751e-09	BTNL8	-1.24985	2.41446e-07
CD96	-0.842825	5.55044e-09	P2RY6	0.727392	2.41808e-07
CALD1	-0.730167	5.67526e-09	TRIM36	-0.683229	2.4215e-07
DUOX1	-0.720887	5.7713e-09	KRT20	-1.23385	2.43748e-07
FGL2	-0.83479	5.77663e-09	RTKN2	-0.50492	2.44256e-07
OBSL1	-0.90331	5.8228e-09	PER1	0.562445	2.44368e-07
FLRT2	-0.896667	6.00229e-09	CATSPERB	-0.743826	2.44444e-07
MACC1	0.520476	6.37809e-09	COL5A2	0.782214	2.47874e-07
SLC2A10	-0.765052	6.41489e-09	HEG1	0.662353	2.52422e-07
LGI2	-0.810503	6.57383e-09	SULF1	0.985213	2.53923e-07
GBP1	-0.697503	6.59082e-09	OBSCN	0.730437	2.54554e-07
GLI1	-0.692898	6.87712e-09	PARVG	0.66121	2.5521e-07
GUCY1B1	-0.647044	6.90862e-09	FGF1	0.842895	2.59554e-07
CD2	-0.8232	7.21481e-09	LAMA4	0.544481	2.60761e-07
DNAH2	-0.860016	7.27508e-09	HK3	0.953607	2.60777e-07
APOBEC3F	-0.506895	7.64442e-09	STYK1	-0.562057	2.64156e-07
HSPB7	-1.1328	7.68479e-09	FBXO44	0.583741	2.75657e-07
CYGB	-0.548711	8.17315e-09	SORBS1	0.711145	2.76623e-07
LAPTM4B	0.73492	8.32431e-09	WWTR1	0.677058	2.84993e-07
C3orf18	-0.511794	8.73628e-09	CHRNA5	-0.524092	2.87808e-07
STAT4	-0.644316	8.86868e-09	GPR132	0.64075	2.87924e-07
TLR5	-0.629205	8.92048e-09	GNG7	0.752883	2.90318e-07
TAFA5	-0.737179	9.08153e-09	IGFBP3	0.624948	2.94204e-07
RND1	-0.587475	9.19103e-09	SCRN1	0.784833	2.9453e-07
PCDH17	-0.595796	9.51929e-09	LPIN3	0.529056	2.95734e-07
VAV1	-0.662527	9.75893e-09	GJA5	0.663289	2.95891e-07
IGHG4	-1.58331	9.7941e-09	KDELR3	-0.528631	2.98918e-07
CD40	-0.73335	9.8278e-09	ARHGAP4	0.965002	2.99377e-07
AIFM3	1.00764	1.00029e-08	ECM2	0.811788	3.00397e-07
MEX3A	0.773396	1.0499e-08	ATP11A	0.503185	3.01683e-07
PAQR6	-0.658592	1.06776e-08	MX2	0.666802	3.01745e-07
MDFI	-0.616211	1.06969e-08	CSF1	0.551765	3.10841e-07
PRSS12	-0.622192	1.19908e-08	SRCIN1	0.774652	3.11976e-07
SDK2	-0.915095	1.26795e-08	COL9A3	1.18933	3.17755e-07
TUSC3	-0.652511	1.27549e-08	PLCH2	0.916099	3.22663e-07
FAS	-0.590228	1.2909e-08	XDH	-0.87146	3.27852e-07
ARMCX2	-0.68943	1.31859e-08	ZEB1	0.647885	3.7457e-07
ID1	0.957545	1.33654e-08	NNMT	0.746657	3.89216e-07
RGMA	-0.974327	1.34393e-08	KLF4	-0.616513	3.91081e-07
DNAJC3DT	0.554114	1.34871e-08	PEAR1	0.576721	3.92511e-07
FYB1	-0.783741	1.38941e-08	FCHO1	0.726494	3.95004e-07
QKI	-0.622027	1.4115e-08	ZNF521	0.70222	3.97493e-07
ANKRD65	-0.774558	1.41963e-08	SLC6A6	0.591557	4.09115e-07
LINC01003	0.523474	1.47186e-08	WHRN	0.644491	4.11499e-07
RASIP1	-0.506137	1.55388e-08	PPP1R32	0.535553	4.12815e-07
NKD1	1.25397	1.58426e-08	KCNQ1OT1	0.679001	4.12939e-07
DTX3	-0.618158	1.58481e-08	ACCS	0.527154	4.13106e-07
TCF4	-0.577389	1.60323e-08	KLF3AS1	0.600861	4.18859e-07
ITM2A	-0.705405	1.61747e-08	MYO1G	0.711326	4.21421e-07
GAMT	-0.698059	1.63636e-08	DKK3	0.594025	4.26522e-07
BEX4	-0.721587	1.66858e-08	SPARCL1	0.744324	4.26563e-07
RETREG1	0.625212	1.66858e-08	RUNX3	0.749087	4.28531e-07
FGFR2	-0.893479	1.69047e-08	OLFM2	0.796769	4.31107e-07
FAM78B	-0.562366	1.70628e-08	LTBP1	0.641424	4.40385e-07
LINC01006	0.668308	1.79434e-08	SVEP1	0.760406	4.42571e-07
SOBP	-0.689744	1.89712e-08	ENTPD5	-0.558756	4.45317e-07
PTPN7	-0.843113	1.98466e-08	GPR176	0.662127	4.57128e-07
MIR29B2CHG	-0.701697	2.01769e-08	LINC01089	0.577857	4.60147e-07
PTPRO	1.19058	2.02596e-08	GPRIN3	-0.574539	4.64324e-07
NXPH4	-1.4113	2.06051e-08	GK	-0.541045	4.69079e-07
MLH1	0.561561	2.06475e-08	TNFRSF8	0.772992	4.69431e-07
CRYAB	-0.70914	2.11084e-08	BAIAP2	0.525849	4.78841e-07
EGLN3	-0.710168	2.28856e-08	SCUBE2	0.823787	4.95003e-07
SCARA3	-0.732936	2.3113e-08	SERPINE1	0.841859	5.06899e-07
SGIP1	-0.624691	2.3776e-08	CEACAM19	0.692248	5.39365e-07
MIR17HG	0.715711	2.39132e-08	STMN3	0.905829	5.4085e-07
ZNF154	-0.559975	2.39688e-08	ERG	0.577824	5.4085e-07
IGFLR1	-0.503698	2.39954e-08	LRIG1	0.51015	5.6442e-07
FSD1L	0.563827	2.40405e-08	ACAP1	0.638543	5.87156e-07
LUM	-0.841112	2.42008e-08	ANTXR1	0.863028	5.91901e-07
SLC3A1	1.07575	2.42841e-08	PCED1BAS1	0.697562	5.92049e-07
B3GALT5	-1.1639	2.45985e-08	GUCY1A1	0.840703	5.98986e-07
TMEM229B	-0.566264	2.5423e-08	HGD	-0.841562	6.51187e-07
ZNF680	0.512513	2.54851e-08	NAALADL1	0.723835	6.52974e-07
CADM1	-0.78521	2.56764e-08	SMOX	0.506615	6.56841e-07
ISG15	-0.709412	2.64396e-08	HSPB1	0.59199	6.65263e-07
SPATA18	-0.788006	2.64729e-08	COL4A1	0.543462	6.73718e-07
PREX2	-0.628412	2.6747e-08	ADCY7	0.596793	6.7417e-07
ANOS1	-0.907755	2.77718e-08	TRPC1	0.717021	6.91973e-07
CD36	-0.86973	2.78482e-08	WDR78	-0.631399	6.93187e-07
PLEC	-0.500315	2.78617e-08	ZNF385A	0.650717	6.94919e-07
SSBP2	-0.620001	2.86227e-08	OLFML2A	0.519571	6.96915e-07
DERL3	-0.760768	2.95002e-08	PTK7	0.785873	7.55626e-07
DACH1	0.931848	2.98439e-08	ADAMTSL1	0.76604	7.67895e-07
COL14A1	-0.788607	3.07477e-08	GSTM2	0.581263	7.70406e-07
CYP39A1	0.690721	3.18939e-08	PLAT	0.568644	7.70651e-07
ECSCR	-0.529873	3.19791e-08	GAA	0.572401	7.84948e-07
NLRC5	-0.510018	3.22078e-08	TLCD5	0.507465	7.9368e-07
COL4A1	-0.520437	3.2524e-08	GIPC3	0.512099	8.0858e-07
ARID3A	0.681792	3.25625e-08	PRICKLE2	0.642215	8.15176e-07
F13A1	-1.08847	3.41273e-08	GPAT3	-0.618936	8.23625e-07
SHROOM4	0.668348	3.43024e-08	KRT15	0.714762	8.28623e-07
LRATD1	0.673592	3.62111e-08	ZNF549	0.883812	8.32425e-07
MXRA7	-0.549851	3.70375e-08	KCNJ8	0.664963	8.3494e-07
KCNJ8	-0.639139	3.77008e-08	CADM4	0.56799	8.53006e-07
CARMIL2	-0.703677	3.88252e-08	TMEM132A	0.523192	8.87772e-07
CX3CL1	-0.635618	4.06011e-08	CNRIP1	0.563385	8.89941e-07
MZB1	-1.11532	4.36149e-08	GTF2IP20	0.588622	8.97737e-07
YPEL3	-0.519571	4.41974e-08	SAMD5	-1.13127	9.06036e-07
CALHM6	-0.881289	4.47583e-08	EBF1	0.609231	9.18198e-07
SMARCA1	-0.717428	4.47743e-08	FAP	0.976441	9.24023e-07
ZBTB7C	-1.06418	4.57249e-08	FBXO2	1.22123	9.28076e-07
RPL39	0.689056	4.60544e-08	CARD11	1.07931	9.4875e-07
ST3GAL4	-0.882199	4.66402e-08	LRRC56	0.538138	9.54308e-07
IGLC2	-1.33999	4.78648e-08	CPNE1	0.575153	9.55355e-07
OLFML1	-0.613834	4.95081e-08	HOXAAS2	0.570675	9.55355e-07
RAC3	-0.617116	5.25237e-08	NR2F1	0.715439	9.56714e-07
MGP	-0.836077	5.3237e-08	SPTBN2	0.580656	9.61568e-07
MAOB	-1.00111	5.44228e-08	H19	1.35209	9.77549e-07
ATP10B	0.607782	5.4683e-08	MBIP	-0.501112	9.81735e-07
CHI3L1	-0.932688	5.60867e-08	SHC2	0.79845	1.00318e-06
SDC2	-0.588101	5.66566e-08	NID1	0.532281	1.02421e-06
MOGAT3	0.848163	5.84529e-08	MAOA	-0.692799	1.02981e-06
REC8	-0.540361	5.87042e-08	FAXDC2	0.697592	1.04763e-06
MRVI1	-0.619931	5.87097e-08	HSF4	0.673057	1.0487e-06
MMP25AS1	-0.558192	5.92264e-08	SPI1	0.7093	1.06221e-06
CSF2RA	-0.70932	6.24092e-08	LRP3	0.641367	1.08712e-06
GAREM2	-0.537513	6.26423e-08	MIR100HG	0.897693	1.12785e-06
CHN1	-0.558947	6.33682e-08	COL15A1	0.684799	1.12905e-06
SP6	0.723096	6.39955e-08	ZNF528	0.831411	1.20299e-06
MIR210HG	-0.701696	6.45206e-08	FAM78B	0.563714	1.20327e-06
AK4	0.825871	6.54196e-08	C4BPB	-0.819272	1.2082e-06
STARD9	-0.58064	6.60881e-08	IRF7	0.513535	1.2082e-06
RAB26	-0.968213	6.64794e-08	PACSIN3	0.758805	1.22836e-06
RAB3IL1	-0.600704	6.64945e-08	ME1	-0.64689	1.24796e-06
LAMP3	-0.569423	6.67183e-08	NEIL1	0.550644	1.25505e-06
UNC13D	-0.723805	6.67497e-08	LRP5L	0.517284	1.33661e-06
PAMR1	-0.542699	7.20259e-08	MPP7	-0.524632	1.34835e-06
SESN1	0.677605	7.25623e-08	CHST7	0.541601	1.37468e-06
IFI44	-0.734704	7.35185e-08	ZNF503	0.62975	1.41578e-06
SNTB1	0.500224	8.06115e-08	CASC15	0.697689	1.43637e-06
DAPP1	-0.829677	8.07569e-08	ACP5	0.636584	1.45541e-06
TACR2	-0.922143	8.20212e-08	RASA3	0.586344	1.48357e-06
PCED1B	-0.525823	8.28941e-08	MAN1C1	0.607219	1.536e-06
ADGRF5	-0.511626	8.47888e-08	PARM1	-0.620046	1.68942e-06
SIRPA	-0.678611	8.49229e-08	MIR4697HG	0.939389	1.69351e-06
SERTAD4	-0.845913	8.49241e-08	CCDC78	0.820499	1.71383e-06
LRRC6	0.667697	8.54748e-08	RRAD	0.837151	1.76815e-06
ABI3BP	-0.794892	8.66859e-08	SH3D21	0.645633	1.80445e-06
NEXN	-0.801593	8.66859e-08	C17orf107	0.578929	1.80603e-06
GJB2	-0.50065	8.77088e-08	RTL8A	0.820066	1.86821e-06
DAPK2	0.556358	8.77921e-08	ADAMTS12	0.772269	1.87692e-06
G0S2	-0.78285	9.18347e-08	LRRN4CL	0.683304	1.9154e-06
METRN	-0.727549	9.33085e-08	PPL	0.553776	1.91801e-06
CCL22	-0.81566	9.71321e-08	CTHRC1	0.8501	1.98336e-06
FIBIN	-0.773935	9.75108e-08	TYMP	0.712147	1.98399e-06
SHROOM2	0.907423	1.00957e-07	MOXD1	0.792533	2.05987e-06
ACRBP	-0.54727	1.01351e-07	OLFML3	0.675761	2.16713e-06
CAMK4	-0.614323	1.05745e-07	MAFB	0.73373	2.19645e-06
FOXD2	0.616504	1.07455e-07	CES3	-0.908709	2.20153e-06
LRRC19	0.99409	1.10524e-07	ITGB2	0.802614	2.21443e-06
GZMA	-0.85659	1.16885e-07	THBS1	0.613759	2.30784e-06
SEMA3C	0.540202	1.21047e-07	G0S2	0.804553	2.30787e-06
MUC1	-0.89535	1.23244e-07	GABRE	0.785364	2.3227e-06
H3F3A	0.651858	1.26771e-07	WAS	0.622455	2.43354e-06
DMKN	-1.04437	1.26904e-07	LRATD1	-0.67002	2.53202e-06
RGS1	-0.746942	1.27616e-07	TREM2	0.931211	2.56123e-06
PTPRS	-0.712629	1.30588e-07	NKD2	0.965886	2.58146e-06
ECM2	-0.722783	1.32349e-07	OSMR	0.646187	2.58189e-06
PRSS23	0.56514	1.33298e-07	OLFML1	0.615156	2.64715e-06
DLGAP1AS2	0.521843	1.36202e-07	FERMT2	0.647177	2.67041e-06
MUC2	-1.72699	1.36681e-07	SGIP1	0.611973	2.70688e-06
HECW2	-0.530643	1.3687e-07	TPST1	0.617386	2.71463e-06
DDX60	-0.589876	1.41738e-07	ADRA2C	1.07423	2.72908e-06
PHYHD1	-0.680848	1.41817e-07	CTSL	0.576914	2.733e-06
MMP1	-1.19601	1.42149e-07	ABI3	0.527778	2.76233e-06
PTGS2	-0.991604	1.45618e-07	TSPY26P	0.703273	2.77136e-06
TOX	-0.838479	1.50462e-07	CALD1	0.686503	2.78511e-06
PTP4A3	0.670943	1.5311e-07	NPTX2	1.42151	2.85602e-06
IFIT1	-0.811781	1.54159e-07	ABLIM3	0.724187	2.87013e-06
OR2I1P	-1.0245	1.58695e-07	TTLL3	0.560402	2.89074e-06
LINC00543	0.575739	1.61757e-07	FOXC1	0.838938	3.02063e-06
FILIP1	-0.622247	1.62711e-07	THEMIS2	0.556321	3.0357e-06
IL7R	-0.755724	1.63615e-07	AKR7A3	-0.609104	3.04426e-06
AKR1B1	-0.621588	1.64441e-07	FGR	0.732445	3.0547e-06
RUNX1T1	-0.700765	1.64547e-07	TUBB3	0.74472	3.13583e-06
STX19	0.609943	1.64844e-07	MAPK12	0.6741	3.15001e-06
CPQ	-0.512781	1.64899e-07	RBMS3	0.600131	3.19309e-06
PYROXD2	-0.592776	1.71243e-07	LRRC15	0.943062	3.265e-06
WASF1	-0.623351	1.78347e-07	SQLE	-0.504988	3.27915e-06
ZNF737	0.877239	1.78362e-07	IFI30	0.593517	3.2976e-06
SYT8	-0.874895	1.81811e-07	RAMP1	1.18609	3.30648e-06
ZFPM1	-0.509222	1.85304e-07	LGALS4	-0.506462	3.3438e-06
GPC1	-0.562937	1.879e-07	PLEKHA4	0.611592	3.3597e-06
H2AFJ	0.589374	1.89375e-07	SAMD4A	0.513855	3.36239e-06
GVINP1	-0.745829	1.90082e-07	JAM2	0.673246	3.44197e-06
RAB6B	-0.564031	1.91911e-07	GIMAP8	0.556491	3.46399e-06
LRRC32	-0.501012	1.96585e-07	GBP3	-0.697728	3.47008e-06
FGGY	0.770967	2.03529e-07	RHPN1	0.603771	3.49144e-06
KSR2	-0.650114	2.08621e-07	GPR160	-0.56209	3.50697e-06
TSPAN11	-0.641906	2.10272e-07	SELENOM	0.585421	3.53504e-06
SCD5	-0.706165	2.10863e-07	SIRPB2	0.795217	3.62257e-06
OASL	-0.653085	2.17125e-07	FBXL2	0.606283	3.64042e-06
CLIC2	-0.622367	2.19551e-07	CPQ	0.526627	3.68349e-06
CXCL10	-1.03901	2.21166e-07	LINC02535	-0.781773	3.69696e-06
SHISA4	-0.601348	2.28721e-07	MAPK10	0.666668	3.69696e-06
SEMA3G	-0.619139	2.39647e-07	ARHGAP22	0.647607	3.73507e-06
ITGA4	-0.617278	2.41184e-07	SLC9A9	0.645492	3.76267e-06
ARMC2	0.513577	2.41476e-07	MAF	0.563161	3.76486e-06
IL23A	-0.663974	2.46792e-07	SHE	0.594554	3.80371e-06
SHLD1	0.50934	2.46889e-07	NAV1	0.540309	3.80985e-06
FHL1	-0.674736	2.49462e-07	APLNR	0.615562	3.84966e-06
MELTF	-0.672101	2.56982e-07	FOXQ1	0.84108	3.90237e-06
ELFN1	-0.507987	2.60724e-07	ADAM19	0.539635	3.96877e-06
PTGER3	-0.882705	2.63937e-07	TBC1D9	0.56919	4.00044e-06
MYOM3	0.907239	2.65873e-07	RUNX2	0.586338	4.07024e-06
PLAT	-0.511207	2.71719e-07	DACT1	0.705482	4.1188e-06
LINC01106	0.507326	2.73881e-07	RAI2	0.77072	4.13854e-06
RBP5	-0.51804	2.76875e-07	OLFM1	0.776353	4.15578e-06
CXCL9	-1.08337	2.81002e-07	F3	-0.588958	4.15578e-06
XKRX	0.681514	2.84729e-07	NIBAN1	0.685787	4.18751e-06
ADGRD1	-0.866639	2.85085e-07	ZNF134	0.747112	4.19363e-06
DIPK1B	-0.50963	2.87347e-07	CHST15	0.616378	4.23324e-06
EIF4E3	-0.503652	2.91937e-07	MFSD2A	-0.512	4.27046e-06
HAGLR	-0.877326	3.01841e-07	LAMA2	0.7642	4.28398e-06
IGFBP7	-0.520816	3.12863e-07	HOXD9	0.840445	4.33731e-06
SSPN	-0.604902	3.15029e-07	COL12A1	0.704359	4.41748e-06
PPP1R12B	-0.525424	3.18834e-07	N4BP3	0.54858	4.46051e-06
GNAL	-0.502359	3.19272e-07	BBS5	0.541083	4.46077e-06
MID2	-0.679714	3.24778e-07	INHBA	0.767569	4.46558e-06
S100B	-0.739928	3.24928e-07	TACR2	0.917645	4.52046e-06
CD1D	-0.554742	3.30796e-07	CAVIN2	0.676288	4.64556e-06
ZEB1	-0.563369	3.31423e-07	VAV1	0.618159	4.66599e-06
PLEKHN1	-0.549413	3.31562e-07	FAS	-0.554726	4.73629e-06
CEACAM5	0.577674	3.42901e-07	PGM5	1.00026	4.78076e-06
THBS4	-1.23682	3.49041e-07	PAMR1	0.536021	4.88148e-06
PRKD1	-0.678387	3.62019e-07	PAQR5	-0.607009	4.95669e-06
IGKV41	-1.44361	3.72079e-07	FAM234B	0.562545	4.99369e-06
IL6R	-0.501549	4.20852e-07	SBK1	0.921395	5.01686e-06
ALDH4A1	0.535016	4.32407e-07	WASF3	1.00919	5.02578e-06
RNF207	-0.552275	4.4239e-07	LBX2	0.518074	5.05314e-06
IGHM	-1.31661	4.47822e-07	FRRS1	-0.58125	5.2264e-06
CRABP2	-0.867964	4.50917e-07	TRPS1	0.720342	5.41966e-06
PDGFC	-0.623954	4.59054e-07	NRSN2	0.532824	5.5826e-06
MYLK	-0.664297	4.619e-07	SLCO4A1AS1	1.02211	5.68805e-06
ANPEP	-1.0164	4.63185e-07	IL4I1	0.771912	5.73748e-06
KIF26B	-0.820754	4.837e-07	LCN2	-1.12099	5.94688e-06
DES	-1.39287	4.90395e-07	CYTH4	0.644177	5.98904e-06
RGS16	-0.51148	4.99632e-07	C2CD4A	-0.920784	5.98904e-06
UBAP1L	-0.509091	5.11753e-07	CADM1	0.744453	6.07126e-06
CRAT	-0.530847	5.32833e-07	KLF2	0.628779	6.18426e-06
SLC1A1	-0.666041	5.49958e-07	DDX12P	0.506173	6.18975e-06
DNAH14	0.77647	5.58845e-07	MMP9	0.917458	6.23101e-06
CST7	-0.706035	5.81679e-07	TRIP6	0.657453	6.23293e-06
STXBP1	-0.567959	5.83018e-07	CORIN	0.877788	6.33144e-06
LIMS2	-0.597745	5.84429e-07	FRMD6	0.685336	6.4124e-06
IGKC	-1.23661	5.94697e-07	SETBP1	0.649463	6.41809e-06
VPS35L	-0.55331	6.16873e-07	SELPLG	0.613858	6.45185e-06
BMP8A	-0.538106	6.19605e-07	CGNL1	0.730416	6.45268e-06
KLF12	-0.650785	6.33774e-07	UBE2E2	0.621595	6.5213e-06
SGCD	-0.763349	6.41037e-07	SEMA7A	0.612215	6.62555e-06
TRIB3	0.509163	6.68405e-07	STAG3L5PPVRIG2PPILRB	0.56613	6.64403e-06
MYH11	-1.02076	6.73861e-07	CXCL12	0.636462	6.70881e-06
SLC16A1AS1	0.544532	6.82891e-07	FAM13A	-0.539551	6.7695e-06
TPM2	-0.572556	6.84216e-07	LINC01133	-0.641006	6.79449e-06
PITX2	0.643465	6.93617e-07	F13A1	1.03527	6.80112e-06
APBB1	-0.563107	7.01308e-07	VGF	0.920281	6.90209e-06
IRAK3	-0.669935	7.11059e-07	C2orf88	-0.647673	7.01113e-06
ENGASE	0.565117	7.29782e-07	FBXO32	0.527835	7.21117e-06
SERPINB5	-1.10338	7.36454e-07	PTGDS	0.847515	7.22526e-06
THBS1	-0.555471	7.51989e-07	COL13A1	0.564003	7.22729e-06
FAM174B	-0.599637	7.87134e-07	FTX	0.523331	7.23615e-06
CARD6	-0.587177	7.93451e-07	BTNL3	-0.995043	7.40263e-06
MTTP	0.514323	8.38346e-07	PKDCC	0.730743	7.61584e-06
SFRP4	-1.22854	8.49787e-07	NR5A2	-0.59906	7.70623e-06
PPM1N	-0.562828	8.91488e-07	BCAS1	-0.869041	7.73074e-06
CEP170	-0.52078	9.17592e-07	LRRC66	-0.607909	8.10529e-06
TOR4A	-0.628803	9.43472e-07	ARMCX4	0.676823	8.15745e-06
RASD1	-0.862835	9.85892e-07	ZAP70	0.715679	8.27165e-06
DISP2	-0.592446	9.94756e-07	ATP8A1	-0.576551	8.35352e-06
DCBLD2	-0.564612	1.0303e-06	SLCO3A1	0.540233	8.59881e-06
ARMH4	-0.593413	1.06428e-06	KLF7	0.538224	8.75766e-06
FAM229B	-0.503602	1.09174e-06	CLTCL1	0.568601	8.81076e-06
S1PR3	-0.523637	1.09289e-06	SPOCK2	0.632022	8.89516e-06
IGLC3	-1.2464	1.1466e-06	PPP1R1B	-0.531228	8.91337e-06
ARSJ	-0.740352	1.15182e-06	GOLGA7B	0.785745	8.99101e-06
TMPRSS3	-0.814039	1.15764e-06	C5AR1	0.638008	9.27435e-06
MICB	-0.597669	1.16325e-06	CSF1R	0.694863	9.33131e-06
HOMER3	-0.515561	1.18303e-06	BMP6	0.747885	9.79973e-06
BICC1	-0.62358	1.18439e-06	CORO1A	0.517271	9.86778e-06
CXCL14	1.11329	1.18501e-06	RSKR	0.501437	9.89256e-06
IGLV151	-1.31083	1.22444e-06	ARHGAP30	0.608796	1.03773e-05
CAVIN2	-0.618142	1.27292e-06	AZIN2	0.502765	1.03832e-05
TMPRSS13	0.937093	1.28381e-06	MIR600HG	0.535597	1.04693e-05
ADGRG6	-0.718571	1.36343e-06	FUZ	0.725922	1.04751e-05
QPCT	0.805347	1.37863e-06	CDK20	0.51796	1.09604e-05
EML1	-0.556926	1.4556e-06	MYO5A	0.554084	1.09816e-05
ST3GAL1	-0.613936	1.53104e-06	PRRX1	0.823542	1.11686e-05
TG	0.981947	1.61078e-06	AQP7	0.742931	1.11896e-05
ANO9	0.586436	1.61971e-06	TLCD4	-0.672795	1.12368e-05
ZNF135	-0.642004	1.62134e-06	FGFBP1	-0.891113	1.13399e-05
ACTG2	-0.891969	1.69416e-06	ADIRFAS1	0.645371	1.13399e-05
RET	-0.913742	1.72536e-06	ABCA3	0.922133	1.14384e-05
MIR155HG	-0.604787	1.76398e-06	ZBP1	0.672111	1.17651e-05
MIR4697HG	-0.812007	1.80981e-06	MXRA7	0.510168	1.22855e-05
FFAR4	-0.997428	1.88008e-06	GCNT3	-0.972582	1.2607e-05
PNPLA4	0.519585	1.9343e-06	PILRA	0.689744	1.27783e-05
GPR34	-0.675544	1.95824e-06	SUGCT	0.604752	1.28843e-05
CCDC170	0.746889	2.0105e-06	TMEM25	0.643668	1.32324e-05
PAQR5	0.544076	2.26618e-06	TTC3P1	0.603442	1.33857e-05
FAM234B	-0.503711	2.34554e-06	SLC7A11	-0.586631	1.41431e-05
MDK	-0.558181	2.4453e-06	FYN	0.517351	1.42766e-05
HDAC9	-0.662278	2.47645e-06	MATK	0.718252	1.44872e-05
EFNB3	-0.62352	2.55321e-06	C5AR2	0.55835	1.45297e-05
F3	-0.520997	2.59734e-06	ASMTLAS1	0.671647	1.46001e-05
EGR3	-0.719281	2.66727e-06	PSAT1	-0.575464	1.47277e-05
RBMS3	-0.522574	2.89502e-06	LTB	0.635253	1.51988e-05
BAG2	-0.692292	2.90737e-06	PPARGC1A	-0.805397	1.52088e-05
TMEM92	-0.569352	3.04609e-06	CFH	0.641214	1.52206e-05
FBXO17	-0.744826	3.16544e-06	ICAM1	0.533551	1.53625e-05
ERN2	-0.640832	3.2062e-06	HOPX	0.809766	1.53737e-05
VILL	-0.505485	3.25571e-06	GAB3	0.518581	1.57187e-05
GRAP2	-0.576854	3.26067e-06	TSPAN11	0.621849	1.58614e-05
IGKV320	-1.19763	3.43703e-06	CX3CL1	0.583828	1.60203e-05
CA2	-0.910579	3.45576e-06	ADGRG6	-0.744311	1.60983e-05
GPRASP1	-0.540827	3.52043e-06	SEC31B	0.580488	1.63635e-05
CARD9	-0.584041	4.02259e-06	KCNMA1	0.886305	1.66195e-05
LTK	-0.941879	4.18771e-06	PKP1	1.03743	1.68205e-05
BIRC3	-0.564823	4.20815e-06	CYP26B1	0.735078	1.68758e-05
PIWIL2	0.633464	4.2472e-06	NCF1	0.761304	1.69182e-05
MAN1C1	-0.504799	4.29129e-06	GUCY1B1	0.563347	1.70435e-05
SCART1	-0.58785	4.35775e-06	GSDMB	-0.522221	1.75306e-05
SRPX2	0.772719	4.49648e-06	KLHL5	0.507933	1.76585e-05
FRMD3	-0.645758	4.62008e-06	PGBD5	0.762259	1.78356e-05
TSPAN18	-0.555715	4.66414e-06	ENGASE	0.56869	1.78958e-05
ENPP5	0.615762	4.81969e-06	WFS1	0.526638	1.83105e-05
TMEM220	-0.594918	4.82997e-06	ZNF331	0.691297	1.84367e-05
KATNAL2	-0.563985	4.83372e-06	LILRB1	0.680495	1.88022e-05
C3orf70	-0.588692	4.9235e-06	FAM78A	0.528852	1.88855e-05
HOXD8	-0.600211	4.96297e-06	KLHL3	0.763659	1.9133e-05
FCGBP	-1.29023	5.21408e-06	KLF12	0.649145	1.92504e-05
MFAP2	-0.596258	5.26923e-06	FLI1	0.505421	1.97363e-05
PROX1	0.615471	5.39809e-06	RPL7AP50	-0.524785	1.97461e-05
IGHG2	-1.151	5.437e-06	FCGBP	-1.39688	1.98245e-05
SLC22A3	0.556578	5.77121e-06	HSPA4L	-0.81802	1.99977e-05
SYNPO2	-0.800413	5.93002e-06	GPR153	0.524999	2.00926e-05
LINC00667	0.502103	6.17571e-06	KCTD15	0.556876	2.04097e-05
B3GNT4	-0.538659	6.38642e-06	CDKN2A	0.84282	2.15908e-05
FADS2	-0.749094	6.85729e-06	LAIR1	0.628399	2.15908e-05
TIMP3	-0.725083	6.93176e-06	FSTL1	0.519182	2.16968e-05
MOXD1	-0.651546	7.21393e-06	ASPN	0.983515	2.17497e-05
FAM149A	-0.757391	7.26043e-06	LRRC6	-0.617162	2.23856e-05
RAB38	-0.639573	7.27628e-06	LINC02604	0.52315	2.25298e-05
ANKRD6	-0.533235	7.38502e-06	ATP8B3	0.62336	2.26005e-05
GCNT3	-0.864823	7.43635e-06	IGDCC4	0.548854	2.26574e-05
FRMD1	1.01644	7.50191e-06	CD14	0.591395	2.2778e-05
SPIRE1	-0.546121	7.74646e-06	DTNA	0.909032	2.32385e-05
PROSER2	0.569602	7.7571e-06	PIK3R5	0.641971	2.34815e-05
INMT	-0.526276	8.38498e-06	TBC1D10C	0.621537	2.38708e-05
SPINK1	0.857526	9.0234e-06	RNF207	0.536876	2.46403e-05
SPACA6	-0.533005	9.72299e-06	SLC2A3	0.615752	2.50934e-05
SHH	0.527896	1.02246e-05	TMEM176B	0.547553	2.51397e-05
CPVL	-0.614441	1.05808e-05	ZEB2	0.579157	2.62497e-05
SIDT1	-0.532696	1.1145e-05	CCN4	0.662812	2.64534e-05
IL1B	-0.771699	1.13841e-05	TEK	0.521514	2.65888e-05
PLPPR4	-0.596821	1.16043e-05	GNAZ	0.5584	2.66403e-05
BATF	-0.6647	1.17586e-05	CCL20	-0.814297	2.67539e-05
CXCL12	-0.537876	1.19604e-05	CSF2RA	0.642826	2.70424e-05
HLAF	-0.511761	1.22556e-05	MLXIPL	0.715519	2.72793e-05
CLDN1	0.502151	1.28225e-05	TCIM	-0.590461	2.75182e-05
CNTN4	-0.598405	1.31747e-05	CFP	0.577091	2.75962e-05
LRRC15	-0.7681	1.33616e-05	ATP1A3	0.812553	2.8096e-05
HAGHL	-0.626219	1.36002e-05	AKAP5	-0.589282	2.88021e-05
HSPA2	-0.556179	1.36726e-05	ZNF618	0.629763	2.90784e-05
RCOR2	-0.553338	1.45712e-05	CD55	-0.563329	2.94843e-05
ST6GAL1	0.565733	1.50251e-05	GAU1	-0.834277	2.95666e-05
MSLN	-1.05469	1.5525e-05	KLHL35	0.70187	2.96702e-05
CXCL8	-0.897842	1.56029e-05	BMP2	-0.563701	3.05568e-05
KRT17	-0.972797	1.57796e-05	GPNMB	0.814273	3.06595e-05
IGHA1	-1.22721	1.6099e-05	KRT17	1.08297	3.08352e-05
SCG5	-0.666708	1.7009e-05	LY6E	0.681209	3.11796e-05
SERPINA1	-0.789892	1.72148e-05	SGCE	0.56105	3.14311e-05
CACNA1C	-0.543961	1.7269e-05	CSPG4P10	0.563924	3.22891e-05
TFCP2L1	0.676997	1.75811e-05	LILRB4	0.778974	3.44712e-05
BTNL9	-0.611888	1.85914e-05	GPX7	0.56679	3.64722e-05
SULT1B1	0.738336	2.00173e-05	EGLN3	-0.61368	3.77615e-05
MN1	-0.605481	2.00562e-05	SGCD	0.734853	3.84659e-05
MEP1A	0.901831	2.0285e-05	FSCN1	0.684192	3.91838e-05
LPAR1	-0.538578	2.14689e-05	ADGRL2	0.541357	3.9614e-05
MPP1	0.578591	2.14873e-05	CLMP	0.663841	3.97842e-05
ZNF529	0.530005	2.29613e-05	FGD2	0.528794	4.23506e-05
RGL3	-0.841883	2.35508e-05	ITIH5	0.617334	4.23807e-05
SOWAHA	0.528192	2.42568e-05	CD40	0.614713	4.26101e-05
RAP1GAP	-0.598157	2.54823e-05	C1QC	0.662453	4.37914e-05
SLAMF6	-0.621742	2.61915e-05	ZNF345	0.618898	4.55975e-05
ZNF345	0.551168	2.84179e-05	PI4KAP1	0.601416	4.6045e-05
ATP1A3	-0.705153	2.86921e-05	AMIGO2	0.591848	4.67106e-05
SELENBP1	0.647281	2.88172e-05	OLFM4	-1.74784	4.70894e-05
LHX6	-0.513586	2.99499e-05	SIRPA	0.603051	4.71963e-05
ATP6V1C2	0.520452	3.18447e-05	CD24	-0.530575	4.7725e-05
LAMA5	-0.535614	3.22597e-05	LRRC25	0.606376	4.81818e-05
KCNK1	-0.518201	3.34286e-05	SLC23A3	0.535194	4.988e-05
CCL20	0.697449	3.51068e-05	FERMT3	0.547163	5.01257e-05
ASPN	-0.833214	3.53579e-05	SUSD3	0.717285	5.08664e-05
ZBP1	-0.550991	3.70723e-05	ARMH1	0.564367	5.29101e-05
SYT17	-0.587125	3.82094e-05	MOCS1	0.505206	5.3107e-05
ZNF331	-0.576228	4.08612e-05	GALNT8	-0.961128	5.43624e-05
CDKN1C	-0.52132	4.15094e-05	DDC	-0.743295	5.66515e-05
MUC5B	-1.25	4.4106e-05	NOS2	-0.972511	5.77102e-05
CLIC6	-0.692424	5.13635e-05	ADCY1	0.711317	5.94492e-05
ZNF264	-0.534991	5.18868e-05	PDZRN3	0.56969	6.05702e-05
MFAP3L	0.564166	5.39211e-05	FGF13	0.741821	6.3884e-05
TRIL	-0.578793	5.45688e-05	MUC2	-1.52867	6.6641e-05
MAMDC4	-0.510247	5.6319e-05	KIAA1324	-0.806674	6.67289e-05
LY6E	-0.571816	5.90946e-05	HMGN2P46	-0.512783	6.75747e-05
SCN4B	-0.521668	6.01912e-05	ENO2	0.550697	6.78171e-05
LRRN4CL	-0.503406	6.13884e-05	ARHGAP9	0.549035	7.02408e-05
SVEP1	-0.528982	6.29339e-05	CHFR	0.522733	7.03644e-05
SSUH2	0.749987	6.48855e-05	CXCR3	0.546099	7.07644e-05
CD177	-1.07852	6.5312e-05	HSPA12A	0.524578	7.17735e-05
RNF157	0.545559	6.76853e-05	WNT5B	0.614185	7.20274e-05
NRN1	-0.830943	6.93815e-05	RAB37	0.520033	7.28772e-05
SLC6A8	-0.579992	7.1449e-05	PALMD	0.581474	7.44749e-05
APCDD1	0.780424	7.1694e-05	TYROBP	0.623112	7.53365e-05
ASB9	0.546063	7.20287e-05	RPL22L1	-0.613742	7.7753e-05
LYPD5	-0.52042	7.26277e-05	CD79B	0.675337	7.91287e-05
RASD2	-0.561062	7.32501e-05	AMT	0.69704	8.17349e-05
S100A9	-0.641855	7.37257e-05	FOXP3	0.560768	8.17671e-05
WNK4	0.534279	7.7076e-05	FGFRL1	0.502461	8.19156e-05
TMEM246	-0.507442	8.91463e-05	TNFAIP2	0.543959	8.19215e-05
OLFM2	-0.541756	9.20242e-05	ITGB3	0.529707	8.39658e-05
RASL11A	0.51401	0.000104986	GREM1	0.91777	8.41617e-05
NPTXR	-0.726593	0.000117844	ALPK2	0.685034	8.51159e-05
SYNM	-0.697913	0.000145005	HLADPB1	0.646935	8.51486e-05
PYGL	-0.551056	0.000146525	RAB31	0.60963	8.66367e-05
LINC02535	0.562135	0.000148092	AK7	-0.534896	8.8956e-05
ARHGAP4	-0.628585	0.000152186	LSAMP	0.632489	9.18316e-05
HNRNPA1P26	0.660089	0.000153406	N4BP2L2IT2	0.530229	9.20233e-05
CRB2	0.615673	0.000156019	SLC1A3	0.775175	9.31919e-05
DIO3OS	0.814872	0.000159872	ISG15	0.585252	9.31919e-05
ZNF736	0.60018	0.000165493	MEIS2	0.702829	9.37144e-05
CPNE7	0.65345	0.000168438	MPZ	0.566015	9.52172e-05
RIMS3	-0.516363	0.000171254	PAPPA	0.618303	9.58486e-05
GMPR	-0.581825	0.000182662	DCLK2	0.515483	9.64466e-05
FABP1	1.05875	0.000188593	CMKLR1	0.618362	9.80096e-05
PIEZO2	-0.514938	0.00019212	LYVE1	0.738777	9.82394e-05
NUDT12	0.602072	0.000202896	TNFSF4	0.627657	0.000100581
CPLX1	-0.502338	0.00020333	PDZD2	0.513808	0.000100971
NEGR1	-0.533782	0.000208872	PPP1R14D	-0.683991	0.000101353
RASAL1	-0.698667	0.000221899	CELSR3	0.584126	0.000102888
ANKRD40CL	0.564005	0.000224317	TMEM171	-0.560329	0.000106004
TDO2	-0.593745	0.000225254	ALDH1L2	0.585793	0.00011755
HMCN1	-0.560578	0.000255551	C2orf72	-0.551076	0.000120766
FREM1	0.869867	0.000269622	BCO1	-0.534129	0.000121749
APOLD1	0.579951	0.000285779	CNTN4	0.609149	0.000129541
SLC26A3	1.25469	0.000326946	ARHGAP6	0.739467	0.000130645
GGT7	0.529947	0.000347141	HMCN2	0.69324	0.00013552
C4BPB	-0.529288	0.000377509	ZNF304	0.659115	0.000139839
CORIN	-0.607073	0.000383657	IL10RA	0.566904	0.000140775
ACHE	-0.585273	0.000411044	HSPA1A	0.641727	0.000143229
MT1G	-0.652293	0.000439437	SFMBT2	0.543058	0.000151042
SLC26A2	0.637299	0.000473633	FOLR2	0.732459	0.000157863
PTPN13	-0.621417	0.000542356	RAB7B	0.503013	0.000158782
TMEM150C	0.533247	0.000543152	SLAMF8	0.619944	0.000160266
PI3	-0.830257	0.00055078	FAM3D	-0.674443	0.000166241
ADCY5	-0.542588	0.000552594	FAT4	0.57025	0.000166627
TLE2	0.50998	0.000553675	RRAGD	0.559268	0.000169692
SLC29A4	-0.515566	0.000555092	P2RY1	-0.575663	0.000171717
PTPRR	-0.579814	0.000575205	PRKACB	-0.554952	0.000185329
MUC12	0.840453	0.000648168	GLT8D2	0.520805	0.000185762
TACSTD2	-0.829029	0.00070313	TMEM176A	0.576903	0.000187981
ESPN	0.520548	0.000711208	NAPSB	0.601805	0.000189708
NEURL1	-0.667653	0.000747126	SERPINF2	0.615478	0.000194399
ABCB1	0.6775	0.000770125	ALPK3	0.849805	0.000201146
DMD	0.50921	0.000772247	MX1	0.611435	0.000204442
SLFN13	-0.714925	0.000849709	SEPTIN3	0.665711	0.000205746
UBD	-0.640178	0.000864607	GPC6	0.598485	0.000208459
SPTLC3	-0.523692	0.000887688	LINGO1	0.567638	0.000212785
CA9	-0.864257	0.00100266	ARID3A	0.536867	0.000219261
KRT20	0.694868	0.00107437	RPLP0P2	0.529288	0.000219261
DNALI1	-0.585336	0.00115393	RHOBTB3	-0.525228	0.000222131
SYNE4	0.809762	0.0012439	ZNF568	0.512435	0.000223559
FAM3D	0.506268	0.00126814	PHGR1	-0.806445	0.000227092
NSG1	0.56432	0.00130647	IFIT1	0.667973	0.000235976
LRP4	0.586924	0.00139908	HPGD	-0.680214	0.000238441
MUC20P1	0.518374	0.00146557	TMEM150C	0.648572	0.00024348
CDKN2A	-0.554838	0.00154502	DUOX2	-1.22479	0.000248273
HLAL	-0.627576	0.00178424	ASPHD1	0.541303	0.000257531
PLAC8	-0.605747	0.00196449	IL21R	0.644482	0.000259765
FOSB	-0.626682	0.00212209	DCN	0.644653	0.000262517
LGALS2	-0.591745	0.00226756	GDA	-0.543555	0.000263867
TMEM236	0.62423	0.00236897	PRLR	-0.581249	0.000268417
MMP11	-0.500452	0.00244421	CD33	0.563502	0.000278874
RYR2	-0.525362	0.00285317	NCKAP1L	0.546093	0.000279094
MYEF2	0.664273	0.00311225	DOCK2	0.580359	0.000280147
CARD11	-0.569589	0.00376327	GIPR	0.614648	0.000280331
CXCL11	-0.61561	0.00433334	GGH	-0.529466	0.000282685
HBB	-0.561375	0.00440169	RNF125	-0.518958	0.000287154
FOXA1	-0.535993	0.00449159	ITGAL	0.561304	0.000293781
ADAMDEC1	-0.505859	0.00473759	CRYM	-0.63342	0.000297731
VSIG2	-0.831492	0.00501863	PDGFC	0.524833	0.000298104
ABCC2	0.615233	0.00509168	SHISA2	0.682915	0.000302101
IGHA2	-0.931933	0.00577666	NPIPB5	0.665994	0.000306126
SAA1	-0.713447	0.00620783	LYPD3	0.59121	0.000317742
HSPB6	-0.592941	0.00684164	CST7	0.596131	0.000319023
FLRT3	-0.503231	0.00718992	FFAR4	-0.879243	0.00032546
IL33	0.526734	0.00753937	IFI44L	0.816593	0.000325718
ADH6	0.513824	0.00757241	GRIP2	0.667645	0.00032865
H19	-0.657836	0.00790373	IL16	0.503514	0.000331004
L1CAM	-0.609093	0.00967059	PRR16	0.529455	0.000334704
SDR42E1	0.506149	0.0103089	CPLX1	0.558785	0.000335936
CKB	0.530185	0.0138476	IGF2	1.30565	0.000336092
COL9A3	0.508024	0.0157208	FAM107A	0.566371	0.000339501
TRPM6	0.553382	0.0159067	ZNF606	0.69127	0.000339559
ALDOB	-0.549703	0.0258824	CHI3L1	0.724709	0.000340194
JCHAIN	-0.663332	0.0281555	DNM3	0.55519	0.000341193
			CTSK	0.516555	0.000349714
			A1CF	-0.596822	0.000356827
			DOK2	0.525202	0.000376189
			C1QA	0.547432	0.000380758
			BASP1	0.519125	0.000389203
			DIO2	0.5653	0.000390553
			NOX1	-0.743564	0.000398068
			ZNF880	0.627768	0.000401726
			TNFRSF18	0.567029	0.00040202
			SLC1A1	-0.55068	0.000417584
			NKD1	0.924187	0.000423957
			PGGHG	0.613164	0.000428414
			WDFY4	0.584235	0.000437225
			CD163	0.723937	0.00044091
			ANKRD40CL	-0.619024	0.000445198
			MAP4K1	0.50987	0.000460486
			TCF21	0.522134	0.000471963
			LILRB2	0.565511	0.000493824
			ITGA9	0.502866	0.000501211
			ANO1	0.620325	0.000503679
			LGI2	0.57556	0.000507721
			CDK14	0.535715	0.000517594
			LOX	0.544662	0.000530084
			LARGE2	0.609235	0.000532008
			DUOX1	0.508325	0.000533258
			NEXN	0.611425	0.000536421
			BICC1	0.520358	0.000547733
			IGHG2	1.01961	0.000562731
			LAPTM5	0.50182	0.00057134
			B3GALT5	-0.849908	0.000573263
			GAS6AS1	0.725952	0.000594379
			SERPINA1	-0.734578	0.000596183
			VSIG4	0.694407	0.000604837
			CXCL3	-0.595929	0.000625044
			MYEF2	0.875375	0.00063442
			PRR36	0.7233	0.000646365
			MAPK15	0.644896	0.000665441
			MAMDC4	0.500173	0.000668194
			BST2	0.667707	0.000679587
			PHLDB2	0.537104	0.000688554
			APBB1IP	0.509432	0.000702771
			GGT6	-0.713427	0.000713217
			RNF183	-0.592424	0.000733268
			SNHG14	0.694644	0.000741767
			CES1	0.957792	0.000750801
			IFI6	0.600507	0.00075822
			PLEKHB1	0.597005	0.000758261
			LRMDA	0.570125	0.000760129
			SMARCA1	0.521799	0.000760616
			GOLGA8B	0.61709	0.000762315
			PLAAT3	0.507199	0.000781338
			S100A2	0.624489	0.000800641
			KLHL6	0.555573	0.000817483
			FER1L4	0.72638	0.00082115
			LINC01559	-0.597246	0.000829649
			SLC3A1	-0.761373	0.000854889
			C1QB	0.562474	0.000857059
			CXCL1	-0.60348	0.000863838
			ZC3H12C	-0.534324	0.000867645
			FMOD	0.508174	0.000883077
			RHBDL2	-0.637407	0.000905215
			APOC1	0.618948	0.000917773
			TSPOAP1	0.652122	0.000918132
			ZNF347	0.525168	0.000978275
			IL1B	-0.674342	0.00102583
			HOXB4	0.503014	0.00102795
			MPP1	0.520894	0.00103326
			ARNT2	0.623842	0.00104586
			RTN1	0.567924	0.00105589
			NUDT12	-0.611891	0.00110476
			POSTN	0.702981	0.00110554
			HLADOA	0.630457	0.0011178
			NEGR1	0.542505	0.00112993
			EBI3	0.518396	0.00113079
			SNRPN	0.559917	0.00113398
			DIO3OS	0.813011	0.00115369
			TLE2	0.553089	0.00116154
			PLPPR4	0.515951	0.00117992
			CLDN2	-1.00867	0.001208
			TMEM236	-0.759511	0.00123504
			PDE4C	-0.631619	0.00128242
			S100P	-0.52995	0.00137192
			CPE	0.641354	0.0013792
			ACHE	0.610781	0.00141949
			CCR5	0.500338	0.00143548
			SRPX2	0.628998	0.00145101
			RNF186	-0.60395	0.00146029
			PRDM16	0.719762	0.00146063
			VANGL2	0.678367	0.00146804
			CYP4X1	-0.820347	0.00148365
			SLC37A2	0.579993	0.00155417
			CSF3R	0.619575	0.00155608
			IL33	-0.70855	0.00159321
			SLC43A3	0.530366	0.00172367
			ANGPTL4	0.512889	0.00174138
			SPATA18	-0.52426	0.00183249
			ARL11	0.632079	0.00183907
			HDAC9	0.514569	0.00185742
			ZBTB7C	-0.716584	0.00191686
			PLXDC2	0.51029	0.00192417
			AREG	-0.605785	0.00197677
			SLC9A3AS1	0.594927	0.00204593
			ESPN	0.545498	0.00212225
			KIF12	0.517845	0.00219334
[truncated: 67 more rows]

## Sheet: Table S5
Supplementary Table S2: 115 metabolism associated signatures
B cells	ABCB4	BACH2	BCL11A	BLK	BLNK	CCR9	CD19	CD72	COCH	CR2	DTNB	FCRL2	GLDC	GNG7	HLA-DOB	HLA-DQA1	IGHA1	IGHG1	IGHM	IGKC	IGL	KIAA0125	MEF2C	MICAL3	MS4A1	OSBPL10	PNOC	QRSL1	SCN3A	SLC15A2	SPIB	TCL1A	TNFRSF17
Eosinophils	ABHD2	ACACB	C9orf156	CAT	CCR3	CLC	CYSLTR2	EMR1	EPN2	GALC	GPR44	HES1	HIST1H1C	HRH4	IGSF2	IL5RA	KBTBD11	KCNH2	LRP5L	MYO15B	RCOR3	RNASE2	RRP12	SIAH1	SMPD3	SYNJ1	TGIF1	THBS1	THBS4	TIPARP	TKTL1
Macrophages	APOE	ATG7	BCAT1	CCL7	CD163	CD68	CD84	CHI3L1	CHIT1	CLEC5A	COL8A2	COLEC12	CTSK	CXCL5	CYBB	DNASE2B	EMP1	FDX1	FN1	GM2A	GPC4	KAL1	MARCO	ME1	MS4A4A	MSR1	PCOLCE2	PTGDS	RAI14	SCARB2	SCG5	SGMS1	SULT1C2
Mast cells	ABCC4	ADCYAP1	CALB2	CEACAM8	CMA1	CPA3	CTSG	ELA2	GATA2	HDC	HPGD	HPGDS	KIT	LINC01140	MAOB	MLPH	MPO	MS4A2	NR0B1	PPM1H	PRG2	PTGS1	SCG2	SIGLEC6	SLC18A2	SLC24A3	TAL1	TPSAB1	TPSB2	VWA5A
NK CD56bright cells	DUSP4	FOXJ1	LPCAT4	MADD	2020-03-06	MPPED1	MUC3B	NIBP	PLA2G6	RRAD	XCL1
NK CD56dim cells	EDG8	FLJ20699	GTF3C1	GZMB	IL21R	KIR2DL3	KIR2DS1	KIR2DS2	KIR2DS5	KIR3DL1	KIR3DL2	KIR3DL3	KIR3DS1	SPON2	TMEPAI
Neutrophils	ALPL	BST1	CD93	CEACAM3	CREB5	CRISPLD2	CSF3R	CYP4F3	DYSF	FCAR	FCGR3B	FLJ11151	FPR1	FPRL1	G0S2	HIST1H2BC	HPSE	IL8RA	IL8RB	KCNJ15	LILRB2	MGAM	MME	PDE4B	S100A12	SIGLEC5	SLC22A4	SLC25A37	TECPR2	TNFRSF10C	VNN3
T helper cells	ANP32B	ASF1A	ATF2	BATF	C13orf34	CD28	DDX50	FAM111A	FRYL	GOLGA8A	ICOS	ITM2A	LRBA	NAP1L4	NUP107	PHF10	PPP2R5C	RPA1	SEC24C	SLC25A12	SRSF10	TRA	UBE2L3	YME1L1
Tcm cells	AQP3	ATF7IP	ATM	CASP8	CDC14A	CEP68	CLUAP1	CREBZF	CYLD	DOCK9	FAM153B	FOXP1	FYB	HNRPH1	INPP4B	KLF12	LOC441155	MAP3K1	MLL	N4BP2L2-IT2	NEFL	NFATC3	PCM1	PCNX	PDXDC2	PHC3	POLR2J2	PSPC1	REPS1	RPP38	SLC7A6	SNRPN	ST3GAL1	STX16	TIMM8A	TRAF3IP3	TXK	TXLNGY	USP9Y
Tem cells	AKT3	C7orf54	CCR2	DDX17	EWSR1	FLI1	GDPD5	LTK	MEFV	NFATC4	PRKY	TBC1D5	TBCD	TRA	VIL2
Tfh cells	B3GAT1	BLR1	C18orf1	CDK5R1	CHGB	CHI3L2	CXCL13	HEY1	HIST1H4K	ICA1	KCNK5	KIAA1324	MAF	MAGEH1	MKL2	MYO6	MYO7A	PASK	PDCD1	POMT1	PTPN13	PVALB	SH3TC1	SIRPG	SLC7A10	SMAD1	ST8SIA1	STK39	THADA	TOX	TSHR	ZNF764
aDC	CCL1	EBI3	INDO	LAMP3	OAS3
iDC	ABCG2	BLVRB	CARD9	CD1A	CD1B	CD1C	CD1E	CH25H	CLEC10A	CSF1R	CTNS	F13A1	FABP4	FZD2	GSTT1	GUCA1A	HS3ST2	LMAN2L	MMP12	MS4A6A	NUDT9	PDXK	PPARG	PREP	RAP1GAP	SLC26A6	SLC7A8	SYT17	TACSTD2	TM7SF4	VASH1
Activated CD8 T cell	ADRM1	AHSA1	C1GALT1C1	CCT6B	CD37	CD3D	CD3E	CD3G	CD69	CD8A	CETN3	CSE1L	GEMIN6	GNLY	GPT2	GZMA	GZMH	GZMK	IL2RB	LCK	MPZL1	NKG7	PIK3IP1	PTRH2	TIMM13	ZAP70
Gamma delta T cell	ACP5	AQP9	BTN3A2	C1orf54	CARD8	CCL18	CD209	CD33	CD36	CDK5	IL10RB	KLRF1	LGALS1	MAPK7	KLHL7	KRT80	LAMC1	LCORL	LMNB1	MEIS3P1	MPL	FABP1	FABP5	FADD	MFAP3L	MINPP1	RPS24	RPS7	RPS9	DBNL	CCL13
Regulatory T cell	CCL3L1	CD72	CLEC5A	FOXP3	ITGA4	L1CAM	LIPA	LRP1	LRRC42	MARCO	MMP12	MNDA	MRC1	MS4A6A	PELO	PLEK	PRSS23	PTGIR	ST8SIA4	STAB1
Cytotoxic cells	APBA2	APOL3	CTSW	DUSP2	GNLY	GZMA	GZMH	KLRB1	KLRD1	KLRF1	KLRK1	NKG7	RORA	RUNX3	SIGIRR	WHAMMP3	ZBTB16

## Sheet: Table S6
Supplementary Table S6: The 27-gene metabolism-related signature signature
	Symbol	beta
1	NOS2	-0.610374
2	FDFT1	-0.90248
3	SLC23A3	0.300956
4	GYG2	-0.550415
5	GSR	-3.62016
6	FUT11	3.95299
7	PI4K2B	-1.51563
8	ENO3	0.485243
9	CATSPERB	-0.293349
10	PNPLA7	1.06949
11	LCAT	-0.712436
12	SLC4A4	-0.29188
13	HYAL1	-1.14655
14	ABHD4	2.83008
15	PLCH2	0.0581263
16	FAR2	2.38637
17	ATP2A1	1.75217
18	KCNC3	0.123603
19	SMPDL3A	-0.699584
20	ASRGL1	-0.00505133
21	KCTD9	-0.113061
22	CACNA1D	-1.76937
23	RYR2	0.836712
24	ATP6V1C2	1.20821
25	KCTD7	0.0772039
26	IDUA	0.764449
27	KCTD1	0.887765
